# Supplementary material for: Alterations in Rumen Bacterial Community and Metabolome Characteristics of Cashmere Goats in Response to Dietary Nutrient Density
Source: Animals (Basel). 2020 Jul 14;10(7):1193. doi: 10.3390/ani10071193 (PMC7401628; doi:10.3390/ani10071193)
Supplement: Supplementary file 1 [file animals-10-01193-s001.zip]

Archive with 8 entries (6 files):
- Supplementary files/Figure S1-S2.docx
- Supplementary files/Supplementary Tables/
- Supplementary files/Supplementary Tables/Table S1-S7.docx
- Supplementary files/Supplementary Tables/Table S8.xlsx
- Supplementary files/Supplementary Tables/Table S9.xlsx
- Supplementary files/Supplementary Tables/~$ble S1-S7.docx
- Supplementary files/~$gure S1-S2.docx
- Supplementary files/
