# Supplementary material for: Alterations in Rumen Bacterial Community and Metabolome Characteristics of Cashmere Goats in Response to Dietary Nutrient Density
Source: Animals (Basel). 2020 Jul 14;10(7):1193. doi: 10.3390/ani10071193 (PMC7401628; doi:10.3390/ani10071193)
Supplement: Supplementary file 1 [file animals-10-01193-s001.zip › Supplementary files/Supplementary Tables/Table S8.xlsx]

## Sheet: corelations
Table S8. Sheet 1. The correlation between bacterial genera
	g__norank_f__Prevotellaceae	g__Selenomonas_1	g__Prevotellaceae_UCG-001	g__Ruminococcaceae_UCG-014	g__Ruminococcus_2	g__Prevotella_1	g__Prevotellaceae_UCG-003	g__unclassified_f__Lachnospiraceae	g__norank_f__Lachnospiraceae	g__Butyrivibrio_2	g__Succiniclasticum	g__Rikenellaceae_RC9_gut_group	g__norank_f__Bacteroidales_BS11_gut_group	g__norank_f__p-251-o5	g__Saccharofermentans	g__Fibrobacter	g__Christensenellaceae_R-7_group	g__unclassified_o__Bacteroidales	g__Lachnospiraceae_NK3A20_group	g__Ruminococcus_1	g__Eubacterium]_ruminantium_group	g__Ruminococcaceae_NK4A214_group	g__Treponema_2	g__norank_o__Bacteroidales	g__Prevotellaceae_NK3B31_group	g__Prevotellaceae_UCG-004	g__Eubacterium]_coprostanoligenes_group	g__Ruminococcaceae_UCG-010	g__norank_f__Ruminococcaceae	g__Lachnospiraceae_ND3007_group	g__Erysipelotrichaceae_UCG-004	g__norank_o__Mollicutes_RF39	g__norank_f__p-2534-18B5_gut_group	g__norank_f__Bacteroidales_RF16_group	g__Ruminococcaceae_UCG-002	g__norank_o__WCHB1-41	g__norank_o__Gastranaerophilales	g__norank_f__F082	g__norank_o__Rhodospirillales	g__norank_f__Clostridiales_vadinBB60_group	g__Quinella	g__norank_f__Bacteroidales_UCG-001	g__Succinivibrionaceae_UCG-002	g__unclassified_f__Prevotellaceae	g__Succinivibrio	g__Prevotellaceae_YAB2003_group	g__Ruminobacter	g__norank_f__Muribaculaceae	g__Veillonellaceae_UCG-001
g__norank_f__Prevotellaceae	1	0.62238	0.74126	0.52448	0.59895	0.8042	0.79021	-0.05594	-0.41958	-0.32224	0.17483	0.09107	0.33566	-0.01051	0.03497	-0.14685	-0.01051	0.22378	0.12259	0.23776	0.15385	0.23776	0.02098	0.54545	0.34266	0.37063	-0.07692	-0.11888	-0.46154	-0.75524	-0.64336	0.00699	0.09091	0.11888	-0.23077	-0.23776	-0.09091	-0.06294	-0.1958	-0.20979	0.42657	0.15412	-0.06993	0.39161	-0.09091	0.44755	-0.23468	-0.35664	-0.62937
g__Selenomonas_1	0.62238	1	0.78322	0.41259	0.27671	0.54545	0.52448	0.13287	-0.0979	-0.12259	0.42657	0.1366	0.14685	0.24168	0.25175	0.18182	0.02802	0.23776	0.38179	0.46853	0.48252	0.37063	0.33566	0.38462	0.46154	0.41958	-0.05594	0.04196	-0.09091	-0.54545	-0.34965	0.11888	-0.02797	-0.13986	-0.35664	-0.35664	-0.51049	-0.58741	-0.02098	-0.12587	0.0979	-0.07356	-0.13287	0.6014	0.3007	0.36364	0.28021	-0.42657	-0.65734
g__Prevotellaceae_UCG-001	0.74126	0.78322	1	0.5035	0.11208	0.37762	0.54545	-0.12587	-0.31469	-0.32925	-0.04196	-0.04904	-0.0979	0.03853	0.04895	-0.01399	-0.06655	0.1049	0.22067	0.24476	0.1958	0.11888	0.06993	0.3007	0.13986	0.15385	-0.23776	-0.06294	-0.31469	-0.63636	-0.56643	0.2028	0.05594	0.18881	-0.17483	-0.22378	-0.28671	-0.24476	0.11189	-0.0979	0.07692	0.01401	0.13986	0.74825	0.18182	0.3007	0.17863	-0.39161	-0.74126
g__Ruminococcaceae_UCG-014	0.52448	0.41259	0.5035	1	0.2662	0.48951	0.67832	0.46154	0.33566	0.37478	0.16783	0.32224	0.34266	0.47986	0.60839	0.43357	0.51489	0.55245	0.69002	0.72727	0.61538	0.67133	0.62238	0.67133	0.48951	0.57343	0.22378	0.05594	-0.04895	-0.18182	-0.0979	0.64336	0.35664	-0.34965	-0.62937	-0.53846	-0.18182	-0.22378	-0.00699	-0.22378	-0.16084	-0.09807	-0.13287	-0.09091	0.03497	0.28671	0.14361	0.03497	-0.51748
g__Ruminococcus_2	0.59895	0.27671	0.11208	0.2662	1	0.65149	0.70753	0.19965	-0.08056	0.23509	0.43082	0.41404	0.58844	0.1614	0.19264	0.09807	0.02807	0.35026	0.12456	0.42382	0.34326	0.36778	0.1296	0.37128	0.42382	0.5359	0.34676	0.17863	-0.12259	-0.31173	-0.11909	-0.21016	-0.18914	-0.19965	-0.18564	0.03152	0.19965	0.03853	-0.45884	-0.1366	0.43433	0.51053	-0.5289	-0.11208	-0.04553	0.42382	-0.5386	-0.01751	-0.44133
g__Prevotella_1	0.8042	0.54545	0.37762	0.48951	0.65149	1	0.74126	0.03497	-0.23077	-0.02452	0.58042	0.33625	0.71329	0.31173	0.30769	0.13287	0.30473	0.45455	0.22067	0.45455	0.43357	0.51049	0.34965	0.75524	0.66434	0.62238	0.23077	-0.01399	-0.15385	-0.45455	-0.28671	0.1049	0.31469	-0.31469	-0.48951	-0.41958	-0.24476	-0.29371	-0.28671	-0.21678	0.33566	-0.05954	-0.35664	-0.01399	-0.1958	0.35664	-0.11909	-0.35664	-0.37063
g__Prevotellaceae_UCG-003	0.79021	0.52448	0.54545	0.67832	0.70753	0.74126	1	0.15385	-0.11888	0.1366	0.39161	0.56743	0.6014	0.33976	0.36364	0.25175	0.25569	0.32867	0.2697	0.58042	0.46154	0.44755	0.35664	0.63636	0.47552	0.56643	0.37063	0.26573	-0.09091	-0.32168	-0.16783	0.20979	0.23077	-0.2028	-0.3986	-0.16084	0.1049	0.02797	-0.0979	0	0.30769	0.40981	-0.51049	0.03497	-0.18182	0.30769	-0.40631	-0.28671	-0.7972
g__unclassified_f__Lachnospiraceae	-0.05594	0.13287	-0.12587	0.46154	0.19965	0.03497	0.15385	1	0.82517	0.44834	0.23077	0.24518	0.24476	0.23468	0.47552	0.27972	0.25569	0.47552	0.76357	0.47552	0.46853	0.57343	0.51049	0.32168	0.41259	0.3986	0.06993	0.1049	0.04895	0.13986	0.17483	0.09091	-0.21678	-0.37762	-0.41259	-0.36364	-0.18881	-0.35664	-0.25175	-0.29371	-0.01399	0.03503	-0.24476	-0.36364	0.12587	0.05594	0.05954	0.44056	-0.09091
g__norank_f__Lachnospiraceae	-0.41958	-0.0979	-0.31469	0.33566	-0.08056	-0.23077	-0.11888	0.82517	1	0.71804	0.24476	0.33275	0.21678	0.48687	0.65035	0.61538	0.5359	0.44755	0.71454	0.52448	0.55245	0.59441	0.6014	0.18881	0.37762	0.32867	0.34266	0.37762	0.5035	0.58741	0.60839	0.39161	0.05594	-0.53846	-0.43357	-0.32867	-0.18182	-0.34266	-0.02797	-0.06294	-0.22378	-0.03152	-0.25874	-0.55944	-0.02098	-0.32867	0.22417	0.39161	0.04895
g__Butyrivibrio_2	-0.32224	-0.12259	-0.32925	0.37478	0.23509	-0.02452	0.1366	0.44834	0.71804	1	0.42382	0.63158	0.43783	0.7614	0.8021	0.85114	0.6807	0.54991	0.55088	0.76357	0.74606	0.67251	0.69002	0.27671	0.45884	0.56392	0.70403	0.52539	0.64448	0.64098	0.74956	0.49737	0.22417	-0.71804	-0.49037	-0.19264	-0.02452	-0.19615	-0.04203	0.04203	-0.31173	0.14035	-0.54991	-0.62697	-0.01401	-0.16813	0.07719	0.30123	-0.04203
g__Succiniclasticum	0.17483	0.42657	-0.04196	0.16783	0.43082	0.58042	0.39161	0.23077	0.24476	0.42382	1	0.67601	0.74126	0.74256	0.66434	0.62238	0.59194	0.47552	0.4028	0.64336	0.6993	0.72727	0.68531	0.60839	0.88112	0.81119	0.51748	0.3986	0.43357	0.2028	0.37762	0.21678	0.23077	-0.77622	-0.6993	-0.4965	-0.44755	-0.46853	-0.31469	-0.12587	0.08392	0.07706	-0.65035	-0.29371	-0.2028	-0.11888	0.00701	-0.16084	-0.2028
g__Rikenellaceae_RC9_gut_group	0.09107	0.1366	-0.04904	0.32224	0.41404	0.33625	0.56743	0.24518	0.33275	0.63158	0.67601	1	0.8021	0.71404	0.75307	0.73555	0.68947	0.40981	0.34737	0.65849	0.65149	0.59194	0.57793	0.58144	0.59194	0.63748	0.77058	0.78109	0.57093	0.48336	0.58844	0.2662	0.43783	-0.56392	-0.46235	-0.07356	0.04553	-0.05954	0.08757	0.2662	0.25219	0.53333	-0.9282	-0.49387	-0.50088	-0.38529	-0.37368	-0.18214	-0.40981
g__norank_f__Bacteroidales_BS11_gut_group	0.33566	0.14685	-0.0979	0.34266	0.58844	0.71329	0.6014	0.24476	0.21678	0.43783	0.74126	0.8021	1	0.58844	0.62937	0.52448	0.65849	0.54545	0.30473	0.57343	0.59441	0.64336	0.52448	0.76224	0.73427	0.67133	0.67133	0.51748	0.37063	0.23776	0.36364	0.15385	0.48951	-0.57343	-0.51748	-0.24476	-0.04895	-0.18881	-0.14685	0.06993	0.41259	0.25569	-0.81818	-0.57343	-0.58042	-0.20979	-0.33976	-0.23776	-0.23776
g__norank_f__p-251-o5	-0.01051	0.24168	0.03853	0.47986	0.1614	0.31173	0.33976	0.23468	0.48687	0.7614	0.74256	0.71404	0.58844	1	0.92119	0.9352	0.86842	0.65849	0.63158	0.86865	0.88617	0.85464	0.90368	0.63047	0.8021	0.80911	0.61997	0.47636	0.59895	0.47986	0.58494	0.67601	0.44834	-0.90368	-0.84413	-0.58844	-0.43783	-0.44133	-0.1331	-0.11909	-0.33976	-0.02982	-0.54641	-0.38529	-0.1366	-0.23818	0.2614	0.04553	-0.23117
g__Saccharofermentans	0.03497	0.25175	0.04895	0.60839	0.19264	0.30769	0.36364	0.47552	0.65035	0.8021	0.66434	0.75307	0.62937	0.92119	1	0.91608	0.90718	0.72727	0.78109	0.88811	0.9021	0.91608	0.88112	0.70629	0.7972	0.81818	0.59441	0.52448	0.54545	0.43357	0.53147	0.62238	0.44755	-0.8042	-0.8042	-0.56643	-0.40559	-0.46154	-0.04895	-0.1049	-0.16084	0.03853	-0.58741	-0.45455	-0.2028	-0.26573	0.19615	0.07692	-0.23776
g__Fibrobacter	-0.14685	0.18182	-0.01399	0.43357	0.09807	0.13287	0.25175	0.27972	0.61538	0.85114	0.62238	0.73555	0.52448	0.9352	0.91608	1	0.85814	0.51748	0.57093	0.83217	0.84615	0.75524	0.7972	0.44755	0.63636	0.64336	0.75524	0.68531	0.79021	0.60839	0.74126	0.6993	0.4965	-0.76923	-0.65035	-0.36364	-0.25175	-0.34965	0.12587	0.15385	-0.24476	0.08757	-0.57343	-0.43357	-0.1958	-0.37762	0.19615	-0.06294	-0.27972
g__Christensenellaceae_R-7_group	-0.01051	0.02802	-0.06655	0.51489	0.02807	0.30473	0.25569	0.25569	0.5359	0.6807	0.59194	0.68947	0.65849	0.86842	0.90718	0.85814	1	0.57093	0.5614	0.69002	0.70403	0.78809	0.75307	0.68301	0.70753	0.67251	0.65149	0.5289	0.61646	0.5359	0.58494	0.72504	0.71804	-0.72154	-0.73555	-0.54291	-0.29772	-0.2697	0.08406	0.02802	-0.10508	-0.04912	-0.47286	-0.59895	-0.48687	-0.47286	0.13509	-0.05954	-0.08757
g__unclassified_o__Bacteroidales	0.22378	0.23776	0.1049	0.55245	0.35026	0.45455	0.32867	0.47552	0.44755	0.54991	0.47552	0.40981	0.54545	0.65849	0.72727	0.51748	0.57093	1	0.82312	0.74825	0.8042	0.84615	0.76224	0.78322	0.77622	0.77622	0.12587	0.01399	0.01399	0.06993	0.09091	0.22378	0.05594	-0.74126	-0.77622	-0.66434	-0.58741	-0.67133	-0.53147	-0.6014	-0.20979	-0.18214	-0.41259	-0.25175	0.09091	0.11888	0.33625	0.3986	-0.03497
g__Lachnospiraceae_NK3A20_group	0.12259	0.38179	0.22067	0.69002	0.12456	0.22067	0.2697	0.76357	0.71454	0.55088	0.4028	0.34737	0.30473	0.63158	0.78109	0.57093	0.5614	0.82312	1	0.77758	0.7986	0.86515	0.82312	0.65149	0.71103	0.71454	0.05604	0.07005	0.07356	0.08757	0.11559	0.40631	-0.0035	-0.662	-0.7951	-0.73555	-0.61997	-0.67251	-0.33275	-0.52539	-0.29772	-0.17719	-0.24518	-0.15762	0.20315	0.06305	0.42982	0.40981	-0.18914
g__Ruminococcus_1	0.23776	0.46853	0.24476	0.72727	0.42382	0.45455	0.58042	0.47552	0.52448	0.76357	0.64336	0.65849	0.57343	0.86865	0.88811	0.83217	0.69002	0.74825	0.77758	1	0.97203	0.9021	0.8951	0.66434	0.78322	0.84615	0.54545	0.38462	0.38462	0.18182	0.35664	0.58042	0.25175	-0.79021	-0.7972	-0.53846	-0.36364	-0.5035	-0.18182	-0.18881	-0.25175	0.03152	-0.55245	-0.23776	0.0979	0.11888	0.21366	0.07692	-0.46154
g__Eubacterium]_ruminantium_group	0.15385	0.48252	0.1958	0.61538	0.34326	0.43357	0.46154	0.46853	0.55245	0.74606	0.6993	0.65149	0.59441	0.88617	0.9021	0.84615	0.70403	0.8042	0.7986	0.97203	1	0.90909	0.91608	0.67832	0.82517	0.83217	0.5035	0.39161	0.43357	0.23776	0.3986	0.5035	0.24476	-0.83916	-0.8042	-0.56643	-0.4965	-0.65734	-0.1958	-0.20979	-0.24476	-0.05254	-0.58741	-0.23077	0.09091	0.02797	0.32224	0.06294	-0.35664
g__Ruminococcaceae_NK4A214_group	0.23776	0.37063	0.11888	0.67133	0.36778	0.51049	0.44755	0.57343	0.59441	0.67251	0.72727	0.59194	0.64336	0.85464	0.91608	0.75524	0.78809	0.84615	0.86515	0.9021	0.90909	1	0.90909	0.8042	0.93007	0.93007	0.40559	0.25874	0.28671	0.17483	0.28671	0.52448	0.25175	-0.85315	-0.92308	-0.76224	-0.54545	-0.58042	-0.37063	-0.40559	-0.17483	-0.08406	-0.46853	-0.36364	-0.04895	0	0.24518	0.2028	-0.23077
g__Treponema_2	0.02098	0.33566	0.06993	0.62238	0.1296	0.34965	0.35664	0.51049	0.6014	0.69002	0.68531	0.57793	0.52448	0.90368	0.88112	0.7972	0.75307	0.76224	0.82312	0.8951	0.91608	0.90909	1	0.6993	0.83217	0.81818	0.3986	0.23077	0.37762	0.33566	0.41958	0.60839	0.28671	-0.92308	-0.92308	-0.74126	-0.56643	-0.60839	-0.25874	-0.33566	-0.44056	-0.22417	-0.44755	-0.34266	0.07692	-0.02098	0.40631	0.21678	-0.18881
g__norank_o__Bacteroidales	0.54545	0.38462	0.3007	0.67133	0.37128	0.75524	0.63636	0.32168	0.18881	0.27671	0.60839	0.58144	0.76224	0.63047	0.70629	0.44755	0.68301	0.78322	0.65149	0.66434	0.67832	0.8042	0.6993	1	0.84615	0.81119	0.23077	0.12587	-0.01399	-0.06993	-0.03497	0.32168	0.41958	-0.6014	-0.8042	-0.68531	-0.48252	-0.45455	-0.3007	-0.38462	0.11189	-0.06655	-0.48951	-0.24476	-0.30769	0	0.05954	-0.02098	-0.26573
g__Prevotellaceae_NK3B31_group	0.34266	0.46154	0.13986	0.48951	0.42382	0.66434	0.47552	0.41259	0.37762	0.45884	0.88112	0.59194	0.73427	0.8021	0.7972	0.63636	0.70753	0.77622	0.71103	0.78322	0.82517	0.93007	0.83217	0.84615	1	0.93706	0.34965	0.22378	0.23077	0.07692	0.1958	0.35664	0.23776	-0.83916	-0.90909	-0.76923	-0.62238	-0.61538	-0.46154	-0.41958	-0.02797	-0.07706	-0.51748	-0.27273	-0.13986	-0.02098	0.17863	0.04895	-0.22378
g__Prevotellaceae_UCG-004	0.37063	0.41958	0.15385	0.57343	0.5359	0.62238	0.56643	0.3986	0.32867	0.56392	0.81119	0.63748	0.67133	0.80911	0.81818	0.64336	0.67251	0.77622	0.71454	0.84615	0.83217	0.93007	0.81818	0.81119	0.93706	1	0.37063	0.1958	0.14685	0.02797	0.15385	0.37063	0.15385	-0.81119	-0.88811	-0.6993	-0.5035	-0.46853	-0.48951	-0.45455	-0.0979	0.05604	-0.53147	-0.25874	-0.02797	0.13287	0.08056	0.17483	-0.27273
g__Eubacterium]_coprostanoligenes_group	-0.07692	-0.05594	-0.23776	0.22378	0.34676	0.23077	0.37063	0.06993	0.34266	0.70403	0.51748	0.77058	0.67133	0.61997	0.59441	0.75524	0.65149	0.12587	0.05604	0.54545	0.5035	0.40559	0.3986	0.23077	0.34965	0.37063	1	0.82517	0.82517	0.58741	0.77622	0.47552	0.6014	-0.44755	-0.23077	0.12587	0.33566	0.14685	0.32168	0.57343	0.16783	0.38179	-0.69231	-0.62238	-0.4965	-0.37063	-0.34326	-0.35664	-0.30769
g__Ruminococcaceae_UCG-010	-0.11888	0.04196	-0.06294	0.05594	0.17863	-0.01399	0.26573	0.1049	0.37762	0.52539	0.3986	0.78109	0.51748	0.47636	0.52448	0.68531	0.5289	0.01399	0.07005	0.38462	0.39161	0.25874	0.23077	0.12587	0.22378	0.1958	0.82517	1	0.82517	0.6014	0.72727	0.27273	0.46154	-0.22378	-0.05594	0.27972	0.28671	0.1049	0.46853	0.68531	0.38462	0.61646	-0.72028	-0.38462	-0.58741	-0.65734	-0.39229	-0.44056	-0.44755
g__norank_f__Ruminococcaceae	-0.46154	-0.09091	-0.31469	-0.04895	-0.12259	-0.15385	-0.09091	0.04895	0.5035	0.64448	0.43357	0.57093	0.37063	0.59895	0.54545	0.79021	0.61646	0.01399	0.07356	0.38462	0.43357	0.28671	0.37762	-0.01399	0.23077	0.14685	0.82517	0.82517	1	0.7972	0.92308	0.48951	0.53846	-0.44056	-0.16084	0.09091	0.09091	-0.06993	0.45455	0.60839	-0.03497	0.15412	-0.48951	-0.5035	-0.39161	-0.65035	0.01751	-0.32867	-0.09091
g__Lachnospiraceae_ND3007_group	-0.75524	-0.54545	-0.63636	-0.18182	-0.31173	-0.45455	-0.32168	0.13986	0.58741	0.64098	0.2028	0.48336	0.23776	0.47986	0.43357	0.60839	0.5359	0.06993	0.08757	0.18182	0.23776	0.17483	0.33566	-0.06993	0.07692	0.02797	0.58741	0.6014	0.7972	1	0.94406	0.32168	0.34965	-0.45455	-0.13287	0.09091	0.14685	0.08392	0.23776	0.36364	-0.22378	0.1366	-0.41259	-0.71329	-0.38462	-0.73427	-0.02102	0.15385	0.26573
g__Erysipelotrichaceae_UCG-004	-0.64336	-0.34965	-0.56643	-0.0979	-0.11909	-0.28671	-0.16783	0.17483	0.60839	0.74956	0.37762	0.58844	0.36364	0.58494	0.53147	0.74126	0.58494	0.09091	0.11559	0.35664	0.3986	0.28671	0.41958	-0.03497	0.1958	0.15385	0.77622	0.72727	0.92308	0.94406	1	0.39161	0.39161	-0.53147	-0.18182	0.0979	0.16084	0.01399	0.27273	0.46154	-0.16084	0.18214	-0.53147	-0.6993	-0.34266	-0.62937	-0.04553	-0.00699	0.0979
g__norank_o__Mollicutes_RF39	0.00699	0.11888	0.2028	0.64336	-0.21016	0.1049	0.20979	0.09091	0.39161	0.49737	0.21678	0.2662	0.15385	0.67601	0.62238	0.6993	0.72504	0.22378	0.40631	0.58042	0.5035	0.52448	0.60839	0.32168	0.35664	0.37063	0.47552	0.27273	0.48951	0.32168	0.39161	1	0.65734	-0.46853	-0.58042	-0.4965	-0.16783	-0.09091	0.27972	0.0979	-0.46853	-0.2662	0.04196	-0.25175	-0.11888	-0.17483	0.34676	-0.11189	-0.25874
g__norank_f__p-2534-18B5_gut_group	0.09091	-0.02797	0.05594	0.35664	-0.18914	0.31469	0.23077	-0.21678	0.05594	0.22417	0.23077	0.43783	0.48951	0.44834	0.44755	0.4965	0.71804	0.05594	-0.0035	0.25175	0.24476	0.25175	0.28671	0.41958	0.23776	0.15385	0.6014	0.46154	0.53846	0.34965	0.39161	0.65734	1	-0.2028	-0.25874	-0.14685	0.05594	0.06993	0.57343	0.47552	0.1049	-0.1331	-0.24476	-0.40559	-0.66434	-0.47552	0	-0.56643	-0.11888
g__norank_f__Bacteroidales_RF16_group	0.11888	-0.13986	0.18881	-0.34965	-0.19965	-0.31469	-0.2028	-0.37762	-0.53846	-0.71804	-0.77622	-0.56392	-0.57343	-0.90368	-0.8042	-0.76923	-0.72154	-0.74126	-0.662	-0.79021	-0.83916	-0.85315	-0.92308	-0.6014	-0.83916	-0.81119	-0.44755	-0.22378	-0.44056	-0.45455	-0.53147	-0.46853	-0.2028	1	0.87413	0.67832	0.53147	0.55245	0.43357	0.37063	0.43357	0.19264	0.48951	0.46853	-0.02797	0.08392	-0.33275	-0.3007	-0.02098
g__Ruminococcaceae_UCG-002	-0.23077	-0.35664	-0.17483	-0.62937	-0.18564	-0.48951	-0.3986	-0.41259	-0.43357	-0.49037	-0.6993	-0.46235	-0.51748	-0.84413	-0.8042	-0.65035	-0.73555	-0.77622	-0.7951	-0.7972	-0.8042	-0.92308	-0.92308	-0.8042	-0.90909	-0.88811	-0.23077	-0.05594	-0.16084	-0.13287	-0.18182	-0.58042	-0.25874	0.87413	1	0.9021	0.66434	0.56643	0.44755	0.53846	0.37063	0.25219	0.29371	0.25175	-0.00699	-0.02797	-0.36778	-0.24476	0.16783
g__norank_o__WCHB1-41	-0.23776	-0.35664	-0.22378	-0.53846	0.03152	-0.41958	-0.16084	-0.36364	-0.32867	-0.19264	-0.4965	-0.07356	-0.24476	-0.58844	-0.56643	-0.36364	-0.54291	-0.66434	-0.73555	-0.53846	-0.56643	-0.76224	-0.74126	-0.68531	-0.76923	-0.6993	0.12587	0.27972	0.09091	0.09091	0.0979	-0.4965	-0.14685	0.67832	0.9021	1	0.81119	0.62937	0.48951	0.70629	0.42657	0.5359	-0.09091	0.06294	-0.13986	-0.12587	-0.57093	-0.29371	-0.03497
g__norank_o__Gastranaerophilales	-0.09091	-0.51049	-0.28671	-0.18182	0.19965	-0.24476	0.1049	-0.18881	-0.18182	-0.02452	-0.44755	0.04553	-0.04895	-0.43783	-0.40559	-0.25175	-0.29772	-0.58741	-0.61997	-0.36364	-0.4965	-0.54545	-0.56643	-0.48252	-0.62238	-0.5035	0.33566	0.28671	0.09091	0.14685	0.16084	-0.16783	0.05594	0.53147	0.66434	0.81119	1	0.88112	0.3986	0.64336	0.37762	0.58144	-0.08392	-0.26573	-0.32168	-0.06993	-0.76708	-0.17483	-0.13287
g__norank_f__F082	-0.06294	-0.58741	-0.24476	-0.22378	0.03853	-0.29371	0.02797	-0.35664	-0.34266	-0.19615	-0.46853	-0.05954	-0.18881	-0.44133	-0.46154	-0.34965	-0.2697	-0.67133	-0.67251	-0.5035	-0.65734	-0.58042	-0.60839	-0.45455	-0.61538	-0.46853	0.14685	0.1049	-0.06993	0.08392	0.01399	-0.09091	0.06993	0.55245	0.56643	0.62937	0.88112	1	0.29371	0.46154	0.26573	0.52189	0.13287	-0.18881	-0.37063	-0.11888	-0.73906	-0.07692	-0.02797
g__norank_o__Rhodospirillales	-0.1958	-0.02098	0.11189	-0.00699	-0.45884	-0.28671	-0.0979	-0.25175	-0.02797	-0.04203	-0.31469	0.08757	-0.14685	-0.1331	-0.04895	0.12587	0.08406	-0.53147	-0.33275	-0.18182	-0.1958	-0.37063	-0.25874	-0.3007	-0.46154	-0.48951	0.32168	0.46853	0.45455	0.23776	0.27273	0.27972	0.57343	0.43357	0.44755	0.48951	0.3986	0.29371	1	0.86014	0.1958	0.08056	0.00699	0.02098	-0.32867	-0.41958	-0.06655	-0.65734	-0.18881
g__norank_f__Clostridiales_vadinBB60_group	-0.20979	-0.12587	-0.0979	-0.22378	-0.1366	-0.21678	0	-0.29371	-0.06294	0.04203	-0.12587	0.2662	0.06993	-0.11909	-0.1049	0.15385	0.02802	-0.6014	-0.52539	-0.18881	-0.20979	-0.40559	-0.33566	-0.38462	-0.41958	-0.45455	0.57343	0.68531	0.60839	0.36364	0.46154	0.0979	0.47552	0.37063	0.53846	0.70629	0.64336	0.46154	0.86014	1	0.40559	0.3958	-0.25874	-0.14685	-0.47552	-0.47552	-0.40981	-0.70629	-0.25874
g__Quinella	0.42657	0.0979	0.07692	-0.16084	0.43433	0.33566	0.30769	-0.01399	-0.22378	-0.31173	0.08392	0.25219	0.41259	-0.33976	-0.16084	-0.24476	-0.10508	-0.20979	-0.29772	-0.25175	-0.24476	-0.17483	-0.44056	0.11189	-0.02797	-0.0979	0.16783	0.38462	-0.03497	-0.22378	-0.16084	-0.46853	0.1049	0.43357	0.37063	0.42657	0.37762	0.26573	0.1958	0.40559	1	0.58144	-0.37063	-0.04196	-0.62238	-0.23776	-0.71103	-0.52448	-0.27273
g__norank_f__Bacteroidales_UCG-001	0.15412	-0.07356	0.01401	-0.09807	0.51053	-0.05954	0.40981	0.03503	-0.03152	0.14035	0.07706	0.53333	0.25569	-0.02982	0.03853	0.08757	-0.04912	-0.18214	-0.17719	0.03152	-0.05254	-0.08406	-0.22417	-0.06655	-0.07706	0.05604	0.38179	0.61646	0.15412	0.1366	0.18214	-0.2662	-0.1331	0.19264	0.25219	0.5359	0.58144	0.52189	0.08056	0.3958	0.58144	1	-0.54991	-0.10158	-0.3958	-0.24869	-0.84386	-0.12259	-0.50438
g__Succinivibrionaceae_UCG-002	-0.06993	-0.13287	0.13986	-0.13287	-0.5289	-0.35664	-0.51049	-0.24476	-0.25874	-0.54991	-0.65035	-0.9282	-0.81818	-0.54641	-0.58741	-0.57343	-0.47286	-0.41259	-0.24518	-0.55245	-0.58741	-0.46853	-0.44755	-0.48951	-0.51748	-0.53147	-0.69231	-0.72028	-0.48951	-0.41259	-0.53147	0.04196	-0.24476	0.48951	0.29371	-0.09091	-0.08392	0.13287	0.00699	-0.25874	-0.37063	-0.54991	1	0.44755	0.41259	0.28671	0.41681	0.17483	0.32867
g__unclassified_f__Prevotellaceae	0.39161	0.6014	0.74825	-0.09091	-0.11208	-0.01399	0.03497	-0.36364	-0.55944	-0.62697	-0.29371	-0.49387	-0.57343	-0.38529	-0.45455	-0.43357	-0.59895	-0.25175	-0.15762	-0.23776	-0.23077	-0.36364	-0.34266	-0.24476	-0.27273	-0.25874	-0.62238	-0.38462	-0.5035	-0.71329	-0.6993	-0.25175	-0.40559	0.46853	0.25175	0.06294	-0.26573	-0.18881	0.02098	-0.14685	-0.04196	-0.10158	0.44755	1	0.52448	0.41958	0.28371	-0.23776	-0.34965
g__Succinivibrio	-0.09091	0.3007	0.18182	0.03497	-0.04553	-0.1958	-0.18182	0.12587	-0.02098	-0.01401	-0.2028	-0.50088	-0.58042	-0.1366	-0.2028	-0.1958	-0.48687	0.09091	0.20315	0.0979	0.09091	-0.04895	0.07692	-0.30769	-0.13986	-0.02797	-0.4965	-0.58741	-0.39161	-0.38462	-0.34266	-0.11888	-0.66434	-0.02797	-0.00699	-0.13986	-0.32168	-0.37063	-0.32867	-0.47552	-0.62238	-0.3958	0.41259	0.52448	1	0.73427	0.56042	0.43357	0.06993
g__Prevotellaceae_YAB2003_group	0.44755	0.36364	0.3007	0.28671	0.42382	0.35664	0.30769	0.05594	-0.32867	-0.16813	-0.11888	-0.38529	-0.20979	-0.23818	-0.26573	-0.37762	-0.47286	0.11888	0.06305	0.11888	0.02797	0	-0.02098	0	-0.02098	0.13287	-0.37063	-0.65734	-0.65035	-0.73427	-0.62937	-0.17483	-0.47552	0.08392	-0.02797	-0.12587	-0.06993	-0.11888	-0.41958	-0.47552	-0.23776	-0.24869	0.28671	0.41958	0.73427	1	0.14361	0.22378	-0.11888
g__Ruminobacter	-0.23468	0.28021	0.17863	0.14361	-0.5386	-0.11909	-0.40631	0.05954	0.22417	0.07719	0.00701	-0.37368	-0.33976	0.2614	0.19615	0.19615	0.13509	0.33625	0.42982	0.21366	0.32224	0.24518	0.40631	0.05954	0.17863	0.08056	-0.34326	-0.39229	0.01751	-0.02102	-0.04553	0.34676	0	-0.33275	-0.36778	-0.57093	-0.76708	-0.73906	-0.06655	-0.40981	-0.71103	-0.84386	0.41681	0.28371	0.56042	0.14361	1	0.18914	0.28722
g__norank_f__Muribaculaceae	-0.35664	-0.42657	-0.39161	0.03497	-0.01751	-0.35664	-0.28671	0.44056	0.39161	0.30123	-0.16084	-0.18214	-0.23776	0.04553	0.07692	-0.06294	-0.05954	0.3986	0.40981	0.07692	0.06294	0.2028	0.21678	-0.02098	0.04895	0.17483	-0.35664	-0.44056	-0.32867	0.15385	-0.00699	-0.11189	-0.56643	-0.3007	-0.24476	-0.29371	-0.17483	-0.07692	-0.65734	-0.70629	-0.52448	-0.12259	0.17483	-0.23776	0.43357	0.22378	0.18914	1	0.45455
g__Veillonellaceae_UCG-001	-0.62937	-0.65734	-0.74126	-0.51748	-0.44133	-0.37063	-0.7972	-0.09091	0.04895	-0.04203	-0.2028	-0.40981	-0.23776	-0.23117	-0.23776	-0.27972	-0.08757	-0.03497	-0.18914	-0.46154	-0.35664	-0.23077	-0.18881	-0.26573	-0.22378	-0.27273	-0.30769	-0.44755	-0.09091	0.26573	0.0979	-0.25874	-0.11888	-0.02098	0.16783	-0.03497	-0.13287	-0.02797	-0.18881	-0.25874	-0.27273	-0.50438	0.32867	-0.34965	0.06993	-0.11888	0.28722	0.45455	1
g__norank_f__Succinivibrionaceae	-0.64336	-0.37063	-0.51049	-0.45455	-0.47286	-0.43357	-0.79021	-0.08392	0.04895	-0.0035	-0.26573	-0.54641	-0.45455	-0.20666	-0.27273	-0.23776	-0.27671	0.02098	-0.08757	-0.30769	-0.18881	-0.24476	-0.09091	-0.3986	-0.27972	-0.31469	-0.41259	-0.54545	-0.11189	0.13986	0.03497	-0.23776	-0.32168	-0.05594	0.17483	-0.02797	-0.27972	-0.29371	-0.18182	-0.30769	-0.55245	-0.662	0.40559	-0.02098	0.52448	0.16084	0.60245	0.46154	0.83916
[truncated: 1 more columns]

## Sheet: p-value
Table S8. Sheet 2. The p-value between bacterial genera
	g__norank_f__Prevotellaceae	g__Selenomonas_1	g__Prevotellaceae_UCG-001	g__Ruminococcaceae_UCG-014	g__Ruminococcus_2	g__Prevotella_1	g__Prevotellaceae_UCG-003	g__unclassified_f__Lachnospiraceae	g__norank_f__Lachnospiraceae	g__Butyrivibrio_2	g__Succiniclasticum	g__Rikenellaceae_RC9_gut_group	g__norank_f__Bacteroidales_BS11_gut_group	g__norank_f__p-251-o5	g__Saccharofermentans	g__Fibrobacter	g__Christensenellaceae_R-7_group	g__unclassified_o__Bacteroidales	g__Lachnospiraceae_NK3A20_group	g__Ruminococcus_1	g__Eubacterium]_ruminantium_group	g__Ruminococcaceae_NK4A214_group	g__Treponema_2	g__norank_o__Bacteroidales	g__Prevotellaceae_NK3B31_group	g__Prevotellaceae_UCG-004	g__Eubacterium]_coprostanoligenes_group	g__Ruminococcaceae_UCG-010	g__norank_f__Ruminococcaceae	g__Lachnospiraceae_ND3007_group	g__Erysipelotrichaceae_UCG-004	g__norank_o__Mollicutes_RF39	g__norank_f__p-2534-18B5_gut_group	g__norank_f__Bacteroidales_RF16_group	g__Ruminococcaceae_UCG-002	g__norank_o__WCHB1-41	g__norank_o__Gastranaerophilales	g__norank_f__F082	g__norank_o__Rhodospirillales	g__norank_f__Clostridiales_vadinBB60_group	g__Quinella	g__norank_f__Bacteroidales_UCG-001	g__Succinivibrionaceae_UCG-002	g__unclassified_f__Prevotellaceae	g__Succinivibrio	g__Prevotellaceae_YAB2003_group	g__Ruminobacter	g__norank_f__Muribaculaceae	g__Veillonellaceae_UCG-001
g__norank_f__Prevotellaceae	0	0.0306759	0.00580115	0.0800194	0.0395981	0.00161477	0.00222314	0.862898	0.174519	0.307014	0.586824	0.778346	0.286123	0.974145	0.914093	0.648796	0.974145	0.484452	0.704273	0.456801	0.633091	0.456801	0.948402	0.0666119	0.275567	0.235621	0.812183	0.712884	0.130948	0.00450844	0.0240032	0.982792	0.778725	0.712884	0.470532	0.456801	0.778725	0.845931	0.541936	0.512841	0.1667	0.632488	0.829024	0.208063	0.778725	0.144586	0.462837	0.255138	0.0283197
g__Selenomonas_1	0.0306759	0	0.00258621	0.182564	0.38394	0.0666119	0.0800194	0.680598	0.762122	0.704273	0.1667	0.672054	0.648796	0.449189	0.429919	0.571701	0.931114	0.456801	0.220708	0.124455	0.112109	0.235621	0.286123	0.21702	0.130948	0.174519	0.862898	0.896986	0.778725	0.0666119	0.265239	0.712884	0.931234	0.664633	0.255138	0.255138	0.0899137	0.0446093	0.948402	0.696683	0.762122	0.820285	0.680598	0.0385885	0.34226	0.245265	0.377698	0.1667	0.0201855
g__Prevotellaceae_UCG-001	0.00580115	0.00258621	0	0.0951574	0.728736	0.226206	0.0666119	0.696683	0.319139	0.296007	0.896986	0.879709	0.762122	0.90537	0.879919	0.96559	0.837188	0.745609	0.490702	0.443262	0.541936	0.712884	0.829024	0.34226	0.664633	0.633091	0.456801	0.845931	0.319139	0.0260969	0.0548421	0.527302	0.862898	0.556737	0.586824	0.484452	0.366251	0.443262	0.729195	0.762122	0.812183	0.96553	0.664633	0.00512408	0.571701	0.34226	0.578567	0.208063	0.00580115
g__Ruminococcaceae_UCG-014	0.0800194	0.182564	0.0951574	0	0.402978	0.106252	0.0153173	0.130948	0.286123	0.230003	0.602099	0.307014	0.275567	0.114389	0.035806	0.159106	0.0867183	0.0625115	0.0130122	0.00735503	0.0331699	0.0168315	0.0306759	0.0168315	0.106252	0.0512656	0.484452	0.862898	0.879919	0.571701	0.762122	0.0240032	0.255138	0.265239	0.0283197	0.0708943	0.571701	0.484452	0.982792	0.484452	0.617523	0.761715	0.680598	0.778725	0.914093	0.366251	0.656129	0.914093	0.0848688
g__Ruminococcus_2	0.0395981	0.38394	0.728736	0.402978	0	0.0217247	0.0100544	0.533867	0.803451	0.46203	0.162058	0.18088	0.0441448	0.616273	0.548603	0.761715	0.930994	0.264344	0.699716	0.169753	0.274671	0.239528	0.688104	0.234737	0.169753	0.0725075	0.269479	0.578567	0.704273	0.323944	0.7124	0.512085	0.556033	0.533867	0.563504	0.922525	0.533867	0.90537	0.133507	0.672054	0.158294	0.0898867	0.0770524	0.728736	0.888252	0.169753	0.0708099	0.956919	0.150935
g__Prevotella_1	0.00161477	0.0666119	0.226206	0.106252	0.0217247	0	0.00580115	0.914093	0.470532	0.93971	0.047856	0.285226	0.00920178	0.323944	0.330589	0.680598	0.335508	0.137658	0.490702	0.137658	0.159106	0.0899137	0.265239	0.00450844	0.0184527	0.0306759	0.470532	0.96559	0.633091	0.137658	0.366251	0.745609	0.319139	0.319139	0.106252	0.174519	0.443262	0.354148	0.366251	0.498556	0.286123	0.854155	0.255138	0.96559	0.541936	0.255138	0.7124	0.255138	0.235621
g__Prevotellaceae_UCG-003	0.00222314	0.0800194	0.0666119	0.0153173	0.0100544	0.00580115	0	0.633091	0.712884	0.672054	0.208063	0.054324	0.0385885	0.27992	0.245265	0.429919	0.422481	0.296904	0.39658	0.047856	0.130948	0.144586	0.255138	0.0260969	0.118176	0.0548421	0.235621	0.403833	0.778725	0.30791	0.602099	0.512841	0.470532	0.527302	0.199335	0.617523	0.745609	0.931234	0.762122	1	0.330589	0.185824	0.0899137	0.914093	0.571701	0.330589	0.189985	0.366251	0.00190037
g__unclassified_f__Lachnospiraceae	0.862898	0.680598	0.696683	0.130948	0.533867	0.914093	0.633091	0	0.000951363	0.143798	0.470532	0.442438	0.443262	0.462837	0.118176	0.378569	0.422481	0.118176	0.00385009	0.118176	0.124455	0.0512656	0.0899137	0.30791	0.182564	0.199335	0.829024	0.745609	0.879919	0.664633	0.586824	0.778725	0.498556	0.226206	0.182564	0.245265	0.556737	0.255138	0.429919	0.354148	0.96559	0.913943	0.443262	0.245265	0.696683	0.862898	0.854155	0.151735	0.778725
g__norank_f__Lachnospiraceae	0.174519	0.762122	0.319139	0.286123	0.803451	0.470532	0.712884	0.000951363	0	0.00853932	0.443262	0.290588	0.498556	0.108443	0.0220342	0.0331699	0.0725075	0.144586	0.00902393	0.0800194	0.0625115	0.0415215	0.0385885	0.556737	0.226206	0.296904	0.275567	0.226206	0.0951574	0.0446093	0.035806	0.208063	0.862898	0.0708943	0.159106	0.296904	0.571701	0.275567	0.931234	0.845931	0.484452	0.922525	0.416775	0.0585895	0.948402	0.296904	0.483666	0.208063	0.879919
g__Butyrivibrio_2	0.307014	0.704273	0.296007	0.230003	0.46203	0.93971	0.672054	0.143798	0.00853932	0	0.169753	0.0276035	0.154586	0.00401411	0.00169653	0.000445901	0.0148257	0.0639767	0.0634166	0.00385009	0.00532943	0.0165693	0.0130122	0.38394	0.133507	0.0561672	0.0106012	0.0793962	0.0236773	0.0247	0.00500405	0.0999139	0.483666	0.00853932	0.105548	0.548603	0.93971	0.541214	0.896806	0.896806	0.323944	0.663518	0.0639767	0.0291129	0.96553	0.601454	0.811534	0.341372	0.896806
g__Succiniclasticum	0.586824	0.1667	0.896986	0.602099	0.162058	0.047856	0.208063	0.470532	0.443262	0.169753	0	0.0158067	0.00580115	0.00567053	0.0184527	0.0306759	0.0425902	0.118176	0.194202	0.0240032	0.0113742	0.00735503	0.013906	0.035806	0.000152674	0.00136332	0.0848688	0.199335	0.159106	0.527302	0.226206	0.498556	0.470532	0.00299286	0.0113742	0.100603	0.144586	0.124455	0.319139	0.696683	0.795415	0.811859	0.0220342	0.354148	0.527302	0.712884	0.982762	0.617523	0.527302
g__Rikenellaceae_RC9_gut_group	0.778346	0.672054	0.879709	0.307014	0.18088	0.285226	0.054324	0.442438	0.290588	0.0276035	0.0158067	0	0.00169653	0.00909501	0.00469389	0.00640178	0.0131135	0.185824	0.268584	0.0198921	0.0217247	0.0425902	0.0490488	0.0473736	0.0425902	0.0257544	0.00335518	0.0027053	0.0525236	0.11139	0.0441448	0.402978	0.154586	0.0561672	0.130186	0.820285	0.888252	0.854155	0.786694	0.402978	0.429083	0.0741525	1.33123e-05	0.102705	0.0971738	0.216147	0.23148	0.571016	0.185824
g__norank_f__Bacteroidales_BS11_gut_group	0.286123	0.648796	0.762122	0.275567	0.0441448	0.00920178	0.0385885	0.443262	0.498556	0.154586	0.00580115	0.00169653	0	0.0441448	0.0283197	0.0800194	0.0198921	0.0666119	0.335508	0.0512656	0.0415215	0.0240032	0.0800194	0.00395045	0.00654349	0.0168315	0.0168315	0.0848688	0.235621	0.456801	0.245265	0.633091	0.106252	0.0512656	0.0848688	0.443262	0.879919	0.556737	0.648796	0.829024	0.182564	0.422481	0.00114311	0.0512656	0.047856	0.512841	0.27992	0.456801	0.456801
g__norank_f__p-251-o5	0.974145	0.449189	0.90537	0.114389	0.616273	0.323944	0.27992	0.462837	0.108443	0.00401411	0.00567053	0.00909501	0.0441448	0	2.09498e-05	8.06383e-06	0.000248019	0.0198921	0.0276035	0.000245942	0.000123989	0.000398308	5.54404e-05	0.0279603	0.00169653	0.00143474	0.0315202	0.117442	0.0395981	0.114389	0.0457391	0.0158067	0.143798	5.54404e-05	0.000554262	0.0441448	0.154586	0.150935	0.680064	0.7124	0.27992	0.926691	0.0660406	0.216147	0.672054	0.455989	0.411824	0.888252	0.469733
g__Saccharofermentans	0.914093	0.429919	0.879919	0.035806	0.548603	0.330589	0.245265	0.118176	0.0220342	0.00169653	0.0184527	0.00469389	0.0283197	2.09498e-05	0	2.8428e-05	4.63469e-05	0.00735503	0.0027053	0.000114134	5.99786e-05	2.8428e-05	0.000152674	0.0102452	0.00190037	0.00114311	0.0415215	0.0800194	0.0666119	0.159106	0.0753623	0.0306759	0.144586	0.00161477	0.00161477	0.0548421	0.190836	0.130948	0.879919	0.745609	0.617523	0.90537	0.0446093	0.137658	0.527302	0.403833	0.541214	0.812183	0.456801
g__Fibrobacter	0.648796	0.571701	0.96559	0.159106	0.761715	0.680598	0.429919	0.378569	0.0331699	0.000445901	0.0306759	0.00640178	0.0800194	8.06383e-06	2.8428e-05	0	0.000354759	0.0848688	0.0525236	0.000785442	0.000521134	0.00450844	0.00190037	0.144586	0.0260969	0.0240032	0.00450844	0.013906	0.00222314	0.035806	0.00580115	0.0113742	0.100603	0.00344645	0.0220342	0.245265	0.429919	0.265239	0.696683	0.633091	0.443262	0.786694	0.0512656	0.159106	0.541936	0.226206	0.541214	0.845931	0.378569
g__Christensenellaceae_R-7_group	0.974145	0.931114	0.837188	0.0867183	0.930994	0.335508	0.422481	0.422481	0.0725075	0.0148257	0.0425902	0.0131135	0.0198921	0.000248019	4.63469e-05	0.000354759	0	0.0525236	0.0575201	0.0130122	0.0106012	0.00232868	0.00469389	0.0143594	0.0100544	0.0165693	0.0217247	0.0770524	0.032776	0.0725075	0.0457391	0.00762875	0.00853932	0.00807444	0.00640178	0.0681501	0.347291	0.39658	0.795063	0.931114	0.745177	0.8795	0.120547	0.0395981	0.108443	0.120547	0.675515	0.854155	0.786694
g__unclassified_o__Bacteroidales	0.484452	0.456801	0.745609	0.0625115	0.264344	0.137658	0.296904	0.118176	0.144586	0.0639767	0.118176	0.185824	0.0666119	0.0198921	0.00735503	0.0848688	0.0525236	0	0.00100495	0.00512408	0.00161477	0.000521134	0.00395045	0.00258621	0.00299286	0.00299286	0.696683	0.96559	0.96559	0.829024	0.778725	0.484452	0.862898	0.00580115	0.00299286	0.0184527	0.0446093	0.0168315	0.0753623	0.0385885	0.512841	0.571016	0.182564	0.429919	0.778725	0.712884	0.285226	0.199335	0.914093
g__Lachnospiraceae_NK3A20_group	0.704273	0.220708	0.490702	0.0130122	0.699716	0.490702	0.39658	0.00385009	0.00902393	0.0634166	0.194202	0.268584	0.335508	0.0276035	0.0027053	0.0525236	0.0575201	0.00100495	0	0.00291017	0.00184042	0.000278812	0.00100495	0.0217247	0.00952876	0.00902393	0.86266	0.828728	0.820285	0.786694	0.720555	0.189985	0.99138	0.0190195	0.00199349	0.00640178	0.0315202	0.0165693	0.290588	0.0793962	0.347291	0.581686	0.442438	0.624676	0.526563	0.845664	0.163141	0.185824	0.556033
g__Ruminococcus_1	0.456801	0.124455	0.443262	0.00735503	0.169753	0.137658	0.047856	0.118176	0.0800194	0.00385009	0.0240032	0.0198921	0.0512656	0.000245942	0.000114134	0.000785442	0.0130122	0.00512408	0.00291017	0	1.28681e-07	5.99786e-05	8.36659e-05	0.0184527	0.00258621	0.000521134	0.0666119	0.21702	0.21702	0.571701	0.255138	0.047856	0.429919	0.00222314	0.00190037	0.0708943	0.245265	0.0951574	0.571701	0.556737	0.429919	0.922525	0.0625115	0.456801	0.762122	0.712884	0.504913	0.812183	0.130948
g__Eubacterium]_ruminantium_group	0.633091	0.112109	0.541936	0.0331699	0.274671	0.159106	0.130948	0.124455	0.0625115	0.00532943	0.0113742	0.0217247	0.0415215	0.000123989	5.99786e-05	0.000521134	0.0106012	0.00161477	0.00184042	1.28681e-07	0	4.19104e-05	2.8428e-05	0.0153173	0.000951363	0.000785442	0.0951574	0.208063	0.159106	0.456801	0.199335	0.0951574	0.443262	0.000642826	0.00161477	0.0548421	0.100603	0.0201855	0.541936	0.512841	0.443262	0.871178	0.0446093	0.470532	0.778725	0.931234	0.307014	0.845931	0.255138
g__Ruminococcaceae_NK4A214_group	0.456801	0.235621	0.712884	0.0168315	0.239528	0.0899137	0.144586	0.0512656	0.0415215	0.0165693	0.00735503	0.0425902	0.0240032	0.000398308	2.8428e-05	0.00450844	0.00232868	0.000521134	0.000278812	5.99786e-05	4.19104e-05	0	4.19104e-05	0.00161477	1.17022e-05	1.17022e-05	0.190836	0.416775	0.366251	0.586824	0.366251	0.0800194	0.429919	0.000418118	1.8622e-05	0.00395045	0.0666119	0.047856	0.235621	0.190836	0.586824	0.795063	0.124455	0.245265	0.879919	1	0.442438	0.527302	0.470532
g__Treponema_2	0.948402	0.286123	0.829024	0.0306759	0.688104	0.265239	0.255138	0.0899137	0.0385885	0.0130122	0.013906	0.0490488	0.0800194	5.54404e-05	0.000152674	0.00190037	0.00469389	0.00395045	0.00100495	8.36659e-05	2.8428e-05	4.19104e-05	0	0.0113742	0.000785442	0.00114311	0.199335	0.470532	0.226206	0.286123	0.174519	0.035806	0.366251	1.8622e-05	1.8622e-05	0.00580115	0.0548421	0.035806	0.416775	0.286123	0.151735	0.483666	0.144586	0.275567	0.812183	0.948402	0.189985	0.498556	0.556737
g__norank_o__Bacteroidales	0.0666119	0.21702	0.34226	0.0168315	0.234737	0.00450844	0.0260969	0.30791	0.556737	0.38394	0.035806	0.0473736	0.00395045	0.0279603	0.0102452	0.144586	0.0143594	0.00258621	0.0217247	0.0184527	0.0153173	0.00161477	0.0113742	0	0.000521134	0.00136332	0.470532	0.696683	0.96559	0.829024	0.914093	0.30791	0.174519	0.0385885	0.00161477	0.013906	0.112109	0.137658	0.34226	0.21702	0.729195	0.837188	0.106252	0.443262	0.330589	1	0.854155	0.948402	0.403833
g__Prevotellaceae_NK3B31_group	0.275567	0.130948	0.664633	0.106252	0.169753	0.0184527	0.118176	0.182564	0.226206	0.133507	0.000152674	0.0425902	0.00654349	0.00169653	0.00190037	0.0260969	0.0100544	0.00299286	0.00952876	0.00258621	0.000951363	1.17022e-05	0.000785442	0.000521134	0	6.99316e-06	0.265239	0.484452	0.470532	0.812183	0.541936	0.255138	0.456801	0.000642826	4.19104e-05	0.00344645	0.0306759	0.0331699	0.130948	0.174519	0.931234	0.811859	0.0848688	0.391097	0.664633	0.948402	0.578567	0.879919	0.484452
g__Prevotellaceae_UCG-004	0.235621	0.174519	0.633091	0.0512656	0.0725075	0.0306759	0.0548421	0.199335	0.296904	0.0561672	0.00136332	0.0257544	0.0168315	0.00143474	0.00114311	0.0240032	0.0165693	0.00299286	0.00902393	0.000521134	0.000785442	1.17022e-05	0.00114311	0.00136332	6.99316e-06	0	0.235621	0.541936	0.648796	0.931234	0.633091	0.235621	0.633091	0.00136332	0.000114134	0.0113742	0.0951574	0.124455	0.106252	0.137658	0.762122	0.86266	0.0753623	0.416775	0.931234	0.680598	0.803451	0.586824	0.391097
g__Eubacterium]_coprostanoligenes_group	0.812183	0.862898	0.456801	0.484452	0.269479	0.470532	0.235621	0.829024	0.275567	0.0106012	0.0848688	0.00335518	0.0168315	0.0315202	0.0415215	0.00450844	0.0217247	0.696683	0.86266	0.0666119	0.0951574	0.190836	0.199335	0.470532	0.265239	0.235621	0	0.000951363	0.000951363	0.0446093	0.00299286	0.118176	0.0385885	0.144586	0.470532	0.696683	0.286123	0.648796	0.30791	0.0512656	0.602099	0.220708	0.012593	0.0306759	0.100603	0.235621	0.274671	0.255138	0.330589
g__Ruminococcaceae_UCG-010	0.712884	0.896986	0.845931	0.862898	0.578567	0.96559	0.403833	0.745609	0.226206	0.0793962	0.199335	0.0027053	0.0848688	0.117442	0.0800194	0.013906	0.0770524	0.96559	0.828728	0.21702	0.208063	0.416775	0.470532	0.696683	0.484452	0.541936	0.000951363	0	0.000951363	0.0385885	0.00735503	0.391097	0.130948	0.484452	0.862898	0.378569	0.366251	0.745609	0.124455	0.013906	0.21702	0.032776	0.00823977	0.21702	0.0446093	0.0201855	0.207197	0.151735	0.144586
g__norank_f__Ruminococcaceae	0.130948	0.778725	0.319139	0.879919	0.704273	0.633091	0.778725	0.879919	0.0951574	0.0236773	0.159106	0.0525236	0.235621	0.0395981	0.0666119	0.00222314	0.032776	0.96559	0.820285	0.21702	0.159106	0.366251	0.226206	0.96559	0.470532	0.648796	0.000951363	0.000951363	0	0.00190037	1.8622e-05	0.106252	0.0708943	0.151735	0.617523	0.778725	0.778725	0.829024	0.137658	0.035806	0.914093	0.632488	0.106252	0.0951574	0.208063	0.0220342	0.956919	0.296904	0.778725
g__Lachnospiraceae_ND3007_group	0.00450844	0.0666119	0.0260969	0.571701	0.323944	0.137658	0.30791	0.664633	0.0446093	0.0247	0.527302	0.11139	0.456801	0.114389	0.159106	0.035806	0.0725075	0.829024	0.786694	0.571701	0.456801	0.586824	0.286123	0.829024	0.812183	0.931234	0.0446093	0.0385885	0.00190037	0	3.92726e-06	0.30791	0.265239	0.137658	0.680598	0.778725	0.648796	0.795415	0.456801	0.245265	0.484452	0.672054	0.182564	0.00920178	0.21702	0.00654349	0.948312	0.633091	0.403833
g__Erysipelotrichaceae_UCG-004	0.0240032	0.265239	0.0548421	0.762122	0.7124	0.366251	0.602099	0.586824	0.035806	0.00500405	0.226206	0.0441448	0.245265	0.0457391	0.0753623	0.00580115	0.0457391	0.778725	0.720555	0.255138	0.199335	0.366251	0.174519	0.914093	0.541936	0.633091	0.00299286	0.00735503	1.8622e-05	3.92726e-06	0	0.208063	0.208063	0.0753623	0.571701	0.762122	0.617523	0.96559	0.391097	0.130948	0.617523	0.571016	0.0753623	0.0113742	0.275567	0.0283197	0.888252	0.982792	0.762122
g__norank_o__Mollicutes_RF39	0.982792	0.712884	0.527302	0.0240032	0.512085	0.745609	0.512841	0.778725	0.208063	0.0999139	0.498556	0.402978	0.633091	0.0158067	0.0306759	0.0113742	0.00762875	0.484452	0.189985	0.047856	0.0951574	0.0800194	0.035806	0.30791	0.255138	0.235621	0.118176	0.391097	0.106252	0.30791	0.208063	0	0.0201855	0.124455	0.047856	0.100603	0.602099	0.778725	0.378569	0.762122	0.124455	0.402978	0.896986	0.429919	0.712884	0.586824	0.269479	0.729195	0.416775
g__norank_f__p-2534-18B5_gut_group	0.778725	0.931234	0.862898	0.255138	0.556033	0.319139	0.470532	0.498556	0.862898	0.483666	0.470532	0.154586	0.106252	0.143798	0.144586	0.100603	0.00853932	0.862898	0.99138	0.429919	0.443262	0.429919	0.366251	0.174519	0.456801	0.633091	0.0385885	0.130948	0.0708943	0.265239	0.208063	0.0201855	0	0.527302	0.416775	0.648796	0.862898	0.829024	0.0512656	0.118176	0.745609	0.680064	0.443262	0.190836	0.0184527	0.118176	1	0.0548421	0.712884
g__norank_f__Bacteroidales_RF16_group	0.712884	0.664633	0.556737	0.265239	0.533867	0.319139	0.527302	0.226206	0.0708943	0.00853932	0.00299286	0.0561672	0.0512656	5.54404e-05	0.00161477	0.00344645	0.00807444	0.00580115	0.0190195	0.00222314	0.000642826	0.000418118	1.8622e-05	0.0385885	0.000642826	0.00136332	0.144586	0.484452	0.151735	0.137658	0.0753623	0.124455	0.527302	0	0.000200713	0.0153173	0.0753623	0.0625115	0.159106	0.235621	0.159106	0.548603	0.106252	0.124455	0.931234	0.795415	0.290588	0.34226	0.948402
g__Ruminococcaceae_UCG-002	0.470532	0.255138	0.586824	0.0283197	0.563504	0.106252	0.199335	0.182564	0.159106	0.105548	0.0113742	0.130186	0.0848688	0.000554262	0.00161477	0.0220342	0.00640178	0.00299286	0.00199349	0.00190037	0.00161477	1.8622e-05	1.8622e-05	0.00161477	4.19104e-05	0.000114134	0.470532	0.862898	0.617523	0.680598	0.571701	0.047856	0.416775	0.000200713	0	5.99786e-05	0.0184527	0.0548421	0.144586	0.0708943	0.235621	0.429083	0.354148	0.429919	0.982792	0.931234	0.239528	0.443262	0.602099
g__norank_o__WCHB1-41	0.456801	0.255138	0.484452	0.0708943	0.922525	0.174519	0.617523	0.245265	0.296904	0.548603	0.100603	0.820285	0.443262	0.0441448	0.0548421	0.245265	0.0681501	0.0184527	0.00640178	0.0708943	0.0548421	0.00395045	0.00580115	0.013906	0.00344645	0.0113742	0.696683	0.378569	0.778725	0.778725	0.762122	0.100603	0.648796	0.0153173	5.99786e-05	0	0.00136332	0.0283197	0.106252	0.0102452	0.1667	0.0725075	0.778725	0.845931	0.664633	0.696683	0.0525236	0.354148	0.914093
g__norank_o__Gastranaerophilales	0.778725	0.0899137	0.366251	0.571701	0.533867	0.443262	0.745609	0.556737	0.571701	0.93971	0.144586	0.888252	0.879919	0.154586	0.190836	0.429919	0.347291	0.0446093	0.0315202	0.245265	0.100603	0.0666119	0.0548421	0.112109	0.0306759	0.0951574	0.286123	0.366251	0.778725	0.648796	0.617523	0.602099	0.862898	0.0753623	0.0184527	0.00136332	0	0.000152674	0.199335	0.0240032	0.226206	0.0473736	0.795415	0.403833	0.30791	0.829024	0.00359618	0.586824	0.680598
g__norank_f__F082	0.845931	0.0446093	0.443262	0.484452	0.90537	0.354148	0.931234	0.255138	0.275567	0.541214	0.124455	0.854155	0.556737	0.150935	0.130948	0.265239	0.39658	0.0168315	0.0165693	0.0951574	0.0201855	0.047856	0.035806	0.137658	0.0331699	0.124455	0.648796	0.745609	0.829024	0.795415	0.96559	0.778725	0.829024	0.0625115	0.0548421	0.0283197	0.000152674	0	0.354148	0.130948	0.403833	0.0817882	0.680598	0.556737	0.235621	0.712884	0.00602782	0.812183	0.931234
g__norank_o__Rhodospirillales	0.541936	0.948402	0.729195	0.982792	0.133507	0.366251	0.762122	0.429919	0.931234	0.896806	0.319139	0.786694	0.648796	0.680064	0.879919	0.696683	0.795063	0.0753623	0.290588	0.571701	0.541936	0.235621	0.416775	0.34226	0.130948	0.106252	0.30791	0.124455	0.137658	0.456801	0.391097	0.378569	0.0512656	0.159106	0.144586	0.106252	0.199335	0.354148	0	0.000331668	0.541936	0.803451	0.982792	0.948402	0.296904	0.174519	0.837188	0.0201855	0.556737
g__norank_f__Clostridiales_vadinBB60_group	0.512841	0.696683	0.762122	0.484452	0.672054	0.498556	1	0.354148	0.845931	0.896806	0.696683	0.402978	0.829024	0.7124	0.745609	0.633091	0.931114	0.0385885	0.0793962	0.556737	0.512841	0.190836	0.286123	0.21702	0.174519	0.137658	0.0512656	0.013906	0.035806	0.245265	0.130948	0.762122	0.118176	0.235621	0.0708943	0.0102452	0.0240032	0.130948	0.000331668	0	0.190836	0.202808	0.416775	0.648796	0.118176	0.118176	0.185824	0.0102452	0.416775
g__Quinella	0.1667	0.762122	0.812183	0.617523	0.158294	0.286123	0.330589	0.96559	0.484452	0.323944	0.795415	0.429083	0.182564	0.27992	0.617523	0.443262	0.745177	0.512841	0.347291	0.429919	0.443262	0.586824	0.151735	0.729195	0.931234	0.762122	0.602099	0.21702	0.914093	0.484452	0.617523	0.124455	0.745609	0.159106	0.235621	0.1667	0.226206	0.403833	0.541936	0.190836	0	0.0473736	0.235621	0.896986	0.0306759	0.456801	0.00952876	0.0800194	0.391097
g__norank_f__Bacteroidales_UCG-001	0.632488	0.820285	0.96553	0.761715	0.0898867	0.854155	0.185824	0.913943	0.922525	0.663518	0.811859	0.0741525	0.422481	0.926691	0.90537	0.786694	0.8795	0.571016	0.581686	0.922525	0.871178	0.795063	0.483666	0.837188	0.811859	0.86266	0.220708	0.032776	0.632488	0.672054	0.571016	0.402978	0.680064	0.548603	0.429083	0.0725075	0.0473736	0.0817882	0.803451	0.202808	0.0473736	0	0.0639767	0.753434	0.202808	0.435736	0.000558892	0.704273	0.0944845
g__Succinivibrionaceae_UCG-002	0.829024	0.680598	0.664633	0.680598	0.0770524	0.255138	0.0899137	0.443262	0.416775	0.0639767	0.0220342	1.33123e-05	0.00114311	0.0660406	0.0446093	0.0512656	0.120547	0.182564	0.442438	0.0625115	0.0446093	0.124455	0.144586	0.106252	0.0848688	0.0753623	0.012593	0.00823977	0.106252	0.182564	0.0753623	0.896986	0.443262	0.106252	0.354148	0.778725	0.795415	0.680598	0.982792	0.416775	0.235621	0.0639767	0	0.144586	0.182564	0.366251	0.177675	0.586824	0.296904
g__unclassified_f__Prevotellaceae	0.208063	0.0385885	0.00512408	0.778725	0.728736	0.96559	0.914093	0.245265	0.0585895	0.0291129	0.354148	0.102705	0.0512656	0.216147	0.137658	0.159106	0.0395981	0.429919	0.624676	0.456801	0.470532	0.245265	0.275567	0.443262	0.391097	0.416775	0.0306759	0.21702	0.0951574	0.00920178	0.0113742	0.429919	0.190836	0.124455	0.429919	0.845931	0.403833	0.556737	0.948402	0.648796	0.896986	0.753434	0.144586	0	0.0800194	0.174519	0.37151	0.456801	0.265239
g__Succinivibrio	0.778725	0.34226	0.571701	0.914093	0.888252	0.541936	0.571701	0.696683	0.948402	0.96553	0.527302	0.0971738	0.047856	0.672054	0.527302	0.541936	0.108443	0.778725	0.526563	0.762122	0.778725	0.879919	0.812183	0.330589	0.664633	0.931234	0.100603	0.0446093	0.208063	0.21702	0.275567	0.712884	0.0184527	0.931234	0.982792	0.664633	0.30791	0.235621	0.296904	0.118176	0.0306759	0.202808	0.182564	0.0800194	0	0.00654349	0.0580535	0.159106	0.829024
g__Prevotellaceae_YAB2003_group	0.144586	0.245265	0.34226	0.366251	0.169753	0.255138	0.330589	0.862898	0.296904	0.601454	0.712884	0.216147	0.512841	0.455989	0.403833	0.226206	0.120547	0.712884	0.845664	0.712884	0.931234	1	0.948402	1	0.948402	0.680598	0.235621	0.0201855	0.0220342	0.00654349	0.0283197	0.586824	0.118176	0.795415	0.931234	0.696683	0.829024	0.712884	0.174519	0.118176	0.456801	0.435736	0.366251	0.174519	0.00654349	0	0.656129	0.484452	0.712884
g__Ruminobacter	0.462837	0.377698	0.578567	0.656129	0.0708099	0.7124	0.189985	0.854155	0.483666	0.811534	0.982762	0.23148	0.27992	0.411824	0.541214	0.541214	0.675515	0.285226	0.163141	0.504913	0.307014	0.442438	0.189985	0.854155	0.578567	0.803451	0.274671	0.207197	0.956919	0.948312	0.888252	0.269479	1	0.290588	0.239528	0.0525236	0.00359618	0.00602782	0.837188	0.185824	0.00952876	0.000558892	0.177675	0.37151	0.0580535	0.656129	0	0.556033	0.365374
g__norank_f__Muribaculaceae	0.255138	0.1667	0.208063	0.914093	0.956919	0.255138	0.366251	0.151735	0.208063	0.341372	0.617523	0.571016	0.456801	0.888252	0.812183	0.845931	0.854155	0.199335	0.185824	0.812183	0.845931	0.527302	0.498556	0.948402	0.879919	0.586824	0.255138	0.151735	0.296904	0.633091	0.982792	0.729195	0.0548421	0.34226	0.443262	0.354148	0.586824	0.812183	0.0201855	0.0102452	0.0800194	0.704273	0.586824	0.456801	0.159106	0.484452	0.556033	0	0.137658
g__Veillonellaceae_UCG-001	0.0283197	0.0201855	0.00580115	0.0848688	0.150935	0.235621	0.00190037	0.778725	0.879919	0.896806	0.527302	0.185824	0.456801	0.469733	0.456801	0.378569	0.786694	0.914093	0.556033	0.130948	0.255138	0.470532	0.556737	0.403833	0.484452	0.391097	0.330589	0.144586	0.778725	0.403833	0.762122	0.416775	0.712884	0.948402	0.602099	0.914093	0.680598	0.931234	0.556737	0.416775	0.391097	0.0944845	0.296904	0.265239	0.829024	0.712884	0.365374	0.137658	0
g__norank_f__Succinivibrionaceae	0.0240032	0.235621	0.0899137	0.137658	0.120547	0.159106	0.00222314	0.795415	0.879919	0.99138	0.403833	0.0660406	0.137658	0.519302	0.391097	0.456801	0.38394	0.948402	0.786694	0.330589	0.556737	0.443262	0.778725	0.199335	0.378569	0.319139	0.182564	0.0666119	0.729195	0.664633	0.914093	0.456801	0.30791	0.862898	0.586824	0.931234	0.378569	0.354148	0.571701	0.330589	0.0625115	0.0190195	0.190836	0.948402	0.0800194	0.617523	0.0381595	0.130948	0.000642826
[truncated: 1 more columns]
