# Supplementary material for: Alterations in Rumen Bacterial Community and Metabolome Characteristics of Cashmere Goats in Response to Dietary Nutrient Density
Source: Animals (Basel). 2020 Jul 14;10(7):1193. doi: 10.3390/ani10071193 (PMC7401628; doi:10.3390/ani10071193)
Supplement: Supplementary file 1 [file animals-10-01193-s001.zip › Supplementary files/Supplementary Tables/Table S9.xlsx]

## Sheet: correlations
Table S9. Sheet 1. The correlation between bacterial genera and differential metabolites
	uracil	oxoproline	phosphate	O-phosphorylethanolamine	aconitic acid	3,4-dihydroxybenzoic acid	pyrophosphate	4-hydroxyphenylacetic acid	spermidine	3-phosphoglycerate	itaconic acid	catechol	2-ketoadipate	6-deoxy-D-glucose	2,8-dihydroxyquinoline	galactose	noradrenaline	N,N-dimethylarginine	1-hexadecanol	dehydroascorbic acid	methoxyindole-3-acetic acid	methyl-trans cinnamate	2,4-diaminobutyric acid	2-keto-isovaleric acid
g__Prevotella_1	0.342657	-0.524476	-0.72028	-0.447552	-0.594406	-0.454545	-0.426573	-0.643357	0.293706	-0.314685	0.454545	0.608392	0.412587	-0.426573	-0.426573	-0.370629	0.377622	-0.342657	-0.153846	-0.384615	0.601399	0.440559	-0.342657	-0.34965
g__norank_f__Succinivibrionaceae	-0.237762	0.258741	0.657343	0.0699301	0.223776	-0.0909091	0.335664	0.307692	-0.251748	0.314685	-0.398601	-0.545455	-0.34965	0.272727	0.195804	0.517483	-0.160839	-0.0839161	0.146853	0.174825	-0.132867	-0.342657	0.307692	0.174825
g__unclassified_f__Prevotellaceae	-0.0629371	-0.013986	-0.0769231	0.293706	0.153846	0.048951	0.146853	0.0559441	0.356643	0.00699301	-0.454545	-0.0559441	0.0979021	0.041958	-0.048951	0.314685	0.496503	0.153846	0.020979	0.258741	0.545455	-0.0629371	-0.230769	0.20979
g__norank_f__Bacteroidales_RF16_group	-0.160839	-0.13986	0.167832	0.384615	0.125874	0.0839161	-0.048951	-0.0769231	-0.398601	-0.0909091	-0.0979021	-0.202797	-0.566434	0.0699301	0.307692	-0.146853	0.307692	-0.0629371	-0.034965	0.174825	0.0699301	-0.391608	-0.0629371	0.00699301
g__norank_f__F082	0.00699301	-0.153846	0.013986	0.216783	-0.034965	0.0699301	-0.244755	-0.237762	-0.573427	-0.167832	0.230769	-0.0699301	-0.237762	-0.34965	0.356643	-0.524476	0.0559441	0	-0.174825	-0.160839	-0.237762	-0.118881	-0.00699301	-0.321678
g__Succinivibrionaceae_UCG-002	-0.237762	-0.244755	0.321678	-0.041958	-0.132867	-0.13986	-0.125874	0.104895	0.0699301	-0.0559441	-0.188811	-0.153846	-0.223776	0.034965	0.531469	0.0909091	0.244755	-0.125874	-0.363636	-0.111888	0.153846	-0.048951	-0.0909091	-0.132867
g__Rikenellaceae_RC9_gut_group	0.0980737	0.262697	-0.371279	0.0105079	0.0105079	0.168126	0.0875658	-0.0175132	0.0315237	0.0875658	0.161121	0.161121	0.38529	-0.0175132	-0.343258	-0.0945711	-0.311734	0.259195	0.308232	0.06655	-0.171629	0.0770579	0.112084	0.136603
g__Prevotellaceae_UCG-001	-0.160839	-0.0979021	-0.356643	0.13986	-0.0979021	0.125874	0.013986	0.00699301	0.545455	0.0629371	-0.237762	0.174825	0.265734	0.041958	-0.027972	0.132867	0.342657	0.216783	0.034965	0.20979	0.545455	0.125874	-0.237762	0.230769
g__Fibrobacter	-0.160839	0.447552	-0.223776	-0.216783	-0.13986	0.0979021	0.188811	0.328671	0.265734	0.195804	0.041958	0.0559441	0.384615	0.188811	-0.251748	0.20979	-0.475524	0.335664	0.286713	0.020979	-0.265734	0.118881	0.258741	0.237762
g__norank_f__Muribaculaceae	0.00699301	-0.034965	0.433566	-0.104895	0.244755	0.0769231	-0.132867	0.0699301	0.223776	0.174825	-0.188811	-0.188811	-0.0979021	-0.181818	0.265734	0.034965	-0.531469	-0.258741	-0.405594	0.013986	-0.538462	0.104895	-0.181818	-0.125874
g__Succiniclasticum	0.496503	-0.0769231	-0.615385	-0.468531	-0.300699	-0.335664	-0.153846	-0.258741	0.398601	-0.328671	0.34965	0.545455	0.741259	-0.237762	-0.65035	-0.104895	0.0839161	-0.0559441	-0.027972	-0.384615	0.230769	0.461538	-0.160839	-0.216783
g__Christensenellaceae_R-7_group	-0.224168	0.241682	-0.217163	-0.315237	-0.346761	0.0560421	0	0.1331	0.178634	0.189142	0.147111	0.136603	0.388792	0.171629	-0.0350263	0.0770579	-0.472855	0.255692	0.157618	-0.0560421	-0.161121	0.0560421	0.1331	0.1331
g__Erysipelotrichaceae_UCG-004	-0.048951	0.538462	0.132867	-0.027972	0.153846	0.20979	0.335664	0.412587	-0.272727	0.160839	0.132867	-0.13986	0.0559441	0.272727	-0.160839	0.132867	-0.468531	0.335664	0.384615	0.020979	-0.524476	-0.048951	0.503497	0.195804
g__norank_o__WCHB1-41	-0.041958	0.237762	0.181818	0.475524	0.342657	0.195804	0.195804	0.020979	-0.706294	0.013986	-0.013986	-0.328671	-0.587413	0.041958	-0.034965	-0.118881	0.048951	0.0769231	0.307692	0.244755	-0.258741	-0.433566	0.230769	0.0979021
g__Quinella	0.342657	-0.27972	-0.454545	-0.0839161	-0.160839	-0.0909091	-0.363636	-0.524476	-0.202797	-0.426573	0.475524	0.433566	-0.167832	-0.13986	-0.391608	-0.503497	0.181818	-0.251748	-0.0769231	-0.111888	0.0699301	-0.0699301	-0.370629	-0.216783
g__Prevotellaceae_UCG-003	0.244755	-0.363636	-0.657343	-0.0909091	-0.258741	-0.0839161	-0.286713	-0.405594	0.314685	-0.167832	0.314685	0.461538	0.370629	-0.41958	-0.251748	-0.440559	0.223776	-0.0979021	-0.0769231	-0.167832	0.314685	0.461538	-0.216783	-0.188811
g__Ruminococcus_1	0	0.0909091	-0.391608	-0.314685	-0.216783	-0.0909091	-0.020979	0.0909091	0.545455	0.0909091	0.0979021	0.223776	0.412587	-0.0699301	-0.307692	0.041958	-0.307692	0.013986	0.0629371	-0.0839161	-0.0839161	0.391608	0.0559441	0.0629371
g__Ruminococcaceae_NK4A214_group	0.0979021	-0.0629371	-0.398601	-0.524476	-0.342657	-0.174825	-0.216783	-0.0559441	0.629371	-0.027972	0.20979	0.384615	0.48951	-0.0979021	-0.286713	-0.034965	-0.356643	-0.118881	-0.153846	-0.216783	-0.0839161	0.426573	-0.160839	-0.0769231
g__norank_f__p-2534-18B5_gut_group	-0.412587	0.202797	-0.132867	0	-0.370629	0.0979021	0.167832	0.132867	-0.300699	0.244755	0.125874	-0.041958	0.132867	0.314685	0.195804	0.0629371	-0.0559441	0.405594	0.433566	0.041958	0.181818	-0.195804	0.405594	0.230769
g__Treponema_2	-0.00699301	0.118881	-0.153846	-0.258741	-0.0839161	0	0.125874	0.237762	0.517483	0.188811	-0.00699301	0.13986	0.517483	0.0909091	-0.132867	0.195804	-0.27972	0.125874	0.0979021	-0.0559441	-0.027972	0.384615	0.174825	0.13986
g__Prevotellaceae_YAB2003_group	0.181818	-0.538462	-0.216783	-0.167832	-0.230769	-0.531469	-0.314685	-0.356643	0.293706	-0.20979	0.020979	0.0979021	-0.034965	-0.517483	-0.027972	-0.20979	0.377622	-0.573427	-0.363636	-0.27972	0.321678	0.363636	-0.195804	-0.384615
g__Saccharofermentans	-0.146853	0.258741	-0.265734	-0.293706	-0.20979	0.027972	0.027972	0.188811	0.412587	0.181818	0.048951	0.132867	0.398601	0.13986	-0.181818	0.132867	-0.524476	0.160839	0.132867	0.00699301	-0.237762	0.146853	0.0909091	0.174825
g__norank_o__Gastranaerophilales	0.041958	-0.0909091	0.020979	0.223776	0.0559441	0.0699301	-0.13986	-0.167832	-0.657343	-0.146853	0.335664	-0.0909091	-0.48951	-0.244755	0.153846	-0.531469	0.00699301	-0.104895	0	-0.0979021	-0.356643	-0.104895	0.167832	-0.237762
g__norank_f__p-251-o5	-0.0595447	0.311734	-0.280211	-0.273205	-0.196147	0.038529	0.115587	0.175132	0.38529	0.18564	0.0175132	0.147111	0.602453	0.0350263	-0.255692	0.203153	-0.364274	0.301226	0.18564	-0.0455342	-0.0595447	0.241682	0.115587	0.150613
g__Lachnospiraceae_ND3007_group	-0.167832	0.608392	0.377622	0.125874	0.314685	0.412587	0.41958	0.496503	-0.356643	0.328671	-0.027972	-0.293706	-0.013986	0.377622	0.0559441	0.230769	-0.566434	0.447552	0.398601	0.181818	-0.587413	-0.195804	0.503497	0.307692
g__norank_f__Bacteroidales_UCG-001	0.301226	0.0560421	-0.353766	0.147111	0.171629	0.217163	-0.206655	-0.262697	-0.0910684	-0.231174	0.234676	0.224168	0.0350263	-0.322242	-0.31874	-0.441332	-0.164624	0.0490369	-0.0700526	0.0210158	-0.350263	0.0245184	-0.290718	-0.1331
g__Selenomonas_1	0.181818	-0.174825	-0.559441	-0.118881	-0.160839	-0.230769	-0.00699301	-0.041958	0.678322	-0.20979	-0.041958	0.370629	0.440559	0	-0.41958	0.111888	0.454545	-0.020979	0.027972	-0.048951	0.58042	0.34965	-0.167832	0.0769231
g__Prevotellaceae_NK3B31_group	0.314685	-0.153846	-0.531469	-0.545455	-0.363636	-0.237762	-0.244755	-0.237762	0.615385	-0.167832	0.27972	0.545455	0.671329	-0.188811	-0.468531	-0.0699301	-0.104895	-0.111888	-0.153846	-0.293706	0.181818	0.48951	-0.286713	-0.153846
g__Prevotellaceae_UCG-004	0.237762	-0.146853	-0.566434	-0.496503	-0.391608	-0.286713	-0.314685	-0.27972	0.615385	-0.132867	0.202797	0.447552	0.657343	-0.342657	-0.384615	-0.125874	-0.20979	-0.153846	-0.216783	-0.286713	0.0699301	0.447552	-0.314685	-0.20979
g__Ruminococcaceae_UCG-002	-0.0909091	0.0909091	0.300699	0.41958	0.27972	0.0979021	0.125874	0.013986	-0.65035	-0.041958	-0.0769231	-0.342657	-0.678322	0.104895	0.125874	-0.0629371	0.181818	-0.034965	0.153846	0.202797	-0.132867	-0.475524	0.13986	0.048951
g__Ruminococcaceae_UCG-010	0.013986	0.440559	-0.27972	0.041958	0.0629371	0.272727	0.174825	0.188811	-0.125874	0	0.223776	0.118881	0.104895	0.20979	-0.377622	-0.0559441	-0.307692	0.370629	0.384615	0.104895	-0.335664	-0.0699301	0.20979	0.223776
g__norank_o__Mollicutes_RF39	-0.384615	0.13986	-0.125874	-0.216783	-0.377622	0.013986	0.0559441	0.34965	0.251748	0.174825	0.041958	0.020979	0.328671	0.153846	0.286713	0.0979021	-0.195804	0.314685	0.0699301	-0.13986	-0.027972	0.202797	0.314685	0.0979021
g__Succinivibrio	-0.027972	-0.034965	0.202797	0.041958	0.188811	-0.223776	0.132867	0.223776	0.384615	0.0699301	-0.398601	-0.251748	-0.0699301	-0.0769231	0.034965	0.314685	0.118881	-0.223776	-0.132867	0.041958	0.0559441	0.153846	0.0559441	0.020979
g__Ruminococcaceae_UCG-014	-0.237762	-0.244755	-0.27972	-0.195804	-0.328671	-0.048951	-0.188811	0.034965	0.482517	0.125874	0.0979021	0.174825	0.153846	-0.041958	0.216783	-0.153846	-0.153846	-0.0909091	-0.118881	-0.0699301	0.034965	0.342657	0.027972	0.00699301
g__unclassified_o__Bacteroidales	-0.0559441	0.0629371	-0.0979021	-0.321678	-0.118881	0.034965	-0.0629371	-0.0559441	0.48951	0.27972	-0.041958	0.132867	0.216783	-0.00699301	-0.237762	0.174825	-0.482517	-0.104895	-0.013986	0.111888	-0.0909091	0.174825	-0.195804	0.132867
g__norank_f__Ruminococcaceae	-0.0839161	0.538462	-0.0699301	-0.0909091	-0.013986	0.125874	0.321678	0.398601	-0.181818	0.0699301	0.167832	-0.027972	0.125874	0.335664	-0.27972	0.167832	-0.307692	0.391608	0.440559	-0.00699301	-0.321678	-0.0559441	0.468531	0.230769
g__Eubacterium]_coprostanoligenes_group	0.0629371	0.216783	-0.391608	-0.216783	-0.272727	-0.0769231	-0.00699301	-0.013986	-0.20979	-0.0839161	0.440559	0.181818	0.160839	-0.0769231	-0.342657	-0.237762	-0.237762	0.125874	0.265734	-0.216783	-0.251748	0.132867	0.293706	-0.0699301
g__norank_o__Bacteroidales	0.027972	-0.174825	-0.384615	-0.265734	-0.307692	-0.020979	-0.174825	-0.251748	0.412587	0.104895	0.132867	0.34965	0.461538	-0.0699301	-0.146853	-0.0629371	-0.125874	-0.013986	-0.00699301	-0.027972	0.265734	0.244755	-0.216783	0.027972
g__Ruminococcus_2	0.577934	-0.46585	-0.728548	-0.458845	-0.381787	-0.427321	-0.609458	-0.746061	0.241682	-0.486866	0.577934	0.612961	0.175132	-0.746061	-0.644484	-0.640982	0.06655	-0.563924	-0.378284	-0.437829	0.0315237	0.493871	-0.5324	-0.560421
g__norank_f__Lachnospiraceae	-0.034965	0.167832	0.174825	-0.286713	0.118881	0.111888	0.041958	0.440559	0.300699	0.0559441	0.160839	0.041958	-0.0979021	0.321678	0	0.034965	-0.615385	-0.0839161	-0.0699301	-0.048951	-0.685315	0.20979	0.223776	0.0979021
g__Lachnospiraceae_NK3A20_group	-0.0840632	0.0140105	-0.0630474	-0.287216	-0.0210158	0.0490369	-0.038529	0.238179	0.721542	0.164624	-0.0770579	0.143608	0.238179	0.168126	-0.038529	0.164624	-0.45184	-0.0805605	-0.1331	0.0560421	-0.227671	0.297724	-0.0770579	0.157618
g__norank_o__Rhodospirillales	-0.545455	0.412587	0.174825	0.468531	0.104895	0.258741	0.461538	0.51049	-0.48951	0.265734	-0.181818	-0.426573	-0.356643	0.601399	0.328671	0.223776	0.034965	0.468531	0.594406	0.342657	-0.048951	-0.51049	0.65035	0.468531
g__Veillonellaceae_UCG-001	-0.160839	0.111888	0.566434	-0.0699301	0.034965	-0.132867	0.0699301	0.0559441	-0.41958	0.167832	-0.153846	-0.384615	-0.307692	0.153846	0.27972	0.237762	-0.258741	-0.160839	-0.027972	0.00699301	-0.230769	-0.391608	0.132867	-0.034965
g__Butyrivibrio_2	-0.140105	0.364274	-0.0490369	-0.25219	-0.0805605	-0.00700526	0.0630474	0.248687	0.108582	0.196147	0.0945711	-0.0840632	0.0630474	0.0245184	-0.168126	0.0595447	-0.693521	0.0280211	0.1331	-0.0315237	-0.605955	0.0875658	0.2662	0.0735553
g__norank_f__Prevotellaceae	0.223776	-0.566434	-0.692308	-0.244755	-0.475524	-0.258741	-0.496503	-0.615385	0.41958	-0.307692	0.286713	0.566434	0.286713	-0.447552	-0.237762	-0.412587	0.41958	-0.272727	-0.300699	-0.223776	0.58042	0.363636	-0.552448	-0.293706
g__Eubacterium]_ruminantium_group	-0.00699301	0.195804	-0.314685	-0.293706	-0.13986	-0.041958	0.0909091	0.153846	0.531469	0.153846	0.027972	0.181818	0.405594	0.0629371	-0.384615	0.188811	-0.328671	0.0699301	0.167832	0.00699301	-0.0559441	0.307692	0.0839161	0.174825
g__norank_f__Clostridiales_vadinBB60_group	-0.160839	0.335664	-0.034965	0.328671	0.0909091	0.174825	0.307692	0.244755	-0.601399	0	0.13986	-0.174825	-0.286713	0.307692	-0.034965	-0.0559441	0.0979021	0.342657	0.51049	0.125874	-0.118881	-0.314685	0.51049	0.216783
g__norank_f__Bacteroidales_BS11_gut_group	0.307692	-0.125874	-0.51049	-0.342657	-0.314685	-0.125874	-0.20979	-0.398601	0.020979	-0.132867	0.503497	0.461538	0.321678	-0.195804	-0.482517	-0.321678	-0.104895	-0.111888	0.0979021	-0.216783	0.0769231	0.265734	-0.0979021	-0.153846
g__Ruminobacter	-0.409808	0.290718	0.367776	-0.0350263	0.0455342	0.0105079	0.413311	0.542908	0.364274	0.395797	-0.504379	-0.322242	0.0770579	0.490369	0.175132	0.728548	-0.06655	0.203153	0.206655	0.234676	0.192645	-0.0910684	0.280211	0.416813
g__unclassified_f__Lachnospiraceae	0.223776	-0.258741	0	-0.307692	0.104895	-0.0769231	-0.202797	0.13986	0.468531	-0.167832	0.265734	0.244755	-0.0979021	0.0769231	-0.034965	-0.230769	-0.342657	-0.426573	-0.321678	-0.174825	-0.48951	0.41958	-0.013986	-0.125874

## Sheet: p-value
Table S9. Sheet 2. The p-value among bacterial genera and differential metabolites
	uracil	oxoproline	phosphate	O-phosphorylethanolamine	aconitic acid	3,4-dihydroxybenzoic acid	pyrophosphate	4-hydroxyphenylacetic acid	spermidine	3-phosphoglycerate	itaconic acid	catechol	2-ketoadipate	6-deoxy-D-glucose	2,8-dihydroxyquinoline	galactose	noradrenaline	N,N-dimethylarginine	1-hexadecanol	dehydroascorbic acid	methoxyindole-3-acetic acid	methyl-trans cinnamate	2,4-diaminobutyric acid	2-keto-isovaleric acid
g__Prevotella_1	0.275567	0.0800194	0.00823977	0.144586	0.0415215	0.137658	0.1667	0.0240032	0.354148	0.319139	0.137658	0.035806	0.182564	0.1667	0.1667	0.235621	0.226206	0.275567	0.633091	0.21702	0.0385885	0.151735	0.275567	0.265239
g__norank_f__Succinivibrionaceae	0.456801	0.416775	0.0201855	0.829024	0.484452	0.778725	0.286123	0.330589	0.429919	0.319139	0.199335	0.0666119	0.265239	0.391097	0.541936	0.0848688	0.617523	0.795415	0.648796	0.586824	0.680598	0.275567	0.330589	0.586824
g__unclassified_f__Prevotellaceae	0.845931	0.96559	0.812183	0.354148	0.633091	0.879919	0.648796	0.862898	0.255138	0.982792	0.137658	0.862898	0.762122	0.896986	0.879919	0.319139	0.100603	0.633091	0.948402	0.416775	0.0666119	0.845931	0.470532	0.512841
g__norank_f__Bacteroidales_RF16_group	0.617523	0.664633	0.602099	0.21702	0.696683	0.795415	0.879919	0.812183	0.199335	0.778725	0.762122	0.527302	0.0548421	0.829024	0.330589	0.648796	0.330589	0.845931	0.914093	0.586824	0.829024	0.208063	0.845931	0.982792
g__norank_f__F082	0.982792	0.633091	0.96559	0.498556	0.914093	0.829024	0.443262	0.456801	0.0512656	0.602099	0.470532	0.829024	0.456801	0.265239	0.255138	0.0800194	0.862898	1	0.586824	0.617523	0.456801	0.712884	0.982792	0.30791
g__Succinivibrionaceae_UCG-002	0.456801	0.443262	0.30791	0.896986	0.680598	0.664633	0.696683	0.745609	0.829024	0.862898	0.556737	0.633091	0.484452	0.914093	0.0753623	0.778725	0.443262	0.696683	0.245265	0.729195	0.633091	0.879919	0.778725	0.680598
g__Rikenellaceae_RC9_gut_group	0.761715	0.409428	0.234737	0.974145	0.974145	0.601454	0.786694	0.956919	0.922525	0.786694	0.616899	0.616899	0.216147	0.956919	0.274671	0.77002	0.323944	0.415929	0.329698	0.837188	0.593787	0.811859	0.728736	0.672054
g__Prevotellaceae_UCG-001	0.617523	0.762122	0.255138	0.664633	0.762122	0.696683	0.96559	0.982792	0.0666119	0.845931	0.456801	0.586824	0.403833	0.896986	0.931234	0.680598	0.275567	0.498556	0.914093	0.512841	0.0666119	0.696683	0.456801	0.470532
g__Fibrobacter	0.617523	0.144586	0.484452	0.498556	0.664633	0.762122	0.556737	0.296904	0.403833	0.541936	0.896986	0.862898	0.21702	0.556737	0.429919	0.512841	0.118176	0.286123	0.366251	0.948402	0.403833	0.712884	0.416775	0.456801
g__norank_f__Muribaculaceae	0.982792	0.914093	0.159106	0.745609	0.443262	0.812183	0.680598	0.829024	0.484452	0.586824	0.556737	0.556737	0.762122	0.571701	0.403833	0.914093	0.0753623	0.416775	0.190836	0.96559	0.0708943	0.745609	0.571701	0.696683
g__Succiniclasticum	0.100603	0.812183	0.0331699	0.124455	0.34226	0.286123	0.633091	0.416775	0.199335	0.296904	0.265239	0.0666119	0.00580115	0.456801	0.0220342	0.745609	0.795415	0.862898	0.931234	0.21702	0.470532	0.130948	0.617523	0.498556
g__Christensenellaceae_R-7_group	0.483666	0.449189	0.497785	0.318245	0.269479	0.86266	1	0.680064	0.578567	0.556033	0.648215	0.672054	0.211643	0.593787	0.913943	0.811859	0.120547	0.422481	0.624676	0.86266	0.616899	0.86266	0.680064	0.680064
g__Erysipelotrichaceae_UCG-004	0.879919	0.0708943	0.680598	0.931234	0.633091	0.512841	0.286123	0.182564	0.391097	0.617523	0.680598	0.664633	0.862898	0.391097	0.617523	0.680598	0.124455	0.286123	0.21702	0.948402	0.0800194	0.879919	0.0951574	0.541936
g__norank_o__WCHB1-41	0.896986	0.456801	0.571701	0.118176	0.275567	0.541936	0.541936	0.948402	0.0102452	0.96559	0.96559	0.296904	0.0446093	0.896986	0.914093	0.712884	0.879919	0.812183	0.330589	0.443262	0.416775	0.159106	0.470532	0.762122
g__Quinella	0.275567	0.378569	0.137658	0.795415	0.617523	0.778725	0.245265	0.0800194	0.527302	0.1667	0.118176	0.159106	0.602099	0.664633	0.208063	0.0951574	0.571701	0.429919	0.812183	0.729195	0.829024	0.829024	0.235621	0.498556
g__Prevotellaceae_UCG-003	0.443262	0.245265	0.0201855	0.778725	0.416775	0.795415	0.366251	0.190836	0.319139	0.602099	0.319139	0.130948	0.235621	0.174519	0.429919	0.151735	0.484452	0.762122	0.812183	0.602099	0.319139	0.130948	0.498556	0.556737
g__Ruminococcus_1	1	0.778725	0.208063	0.319139	0.498556	0.778725	0.948402	0.778725	0.0666119	0.778725	0.762122	0.484452	0.182564	0.829024	0.330589	0.896986	0.330589	0.96559	0.845931	0.795415	0.795415	0.208063	0.862898	0.845931
g__Ruminococcaceae_NK4A214_group	0.762122	0.845931	0.199335	0.0800194	0.275567	0.586824	0.498556	0.862898	0.0283197	0.931234	0.512841	0.21702	0.106252	0.762122	0.366251	0.914093	0.255138	0.712884	0.633091	0.498556	0.795415	0.1667	0.617523	0.812183
g__norank_f__p-2534-18B5_gut_group	0.182564	0.527302	0.680598	1	0.235621	0.762122	0.602099	0.680598	0.34226	0.443262	0.696683	0.896986	0.680598	0.319139	0.541936	0.845931	0.862898	0.190836	0.159106	0.896986	0.571701	0.541936	0.190836	0.470532
g__Treponema_2	0.982792	0.712884	0.633091	0.416775	0.795415	1	0.696683	0.456801	0.0848688	0.556737	0.982792	0.664633	0.0848688	0.778725	0.680598	0.541936	0.378569	0.696683	0.762122	0.862898	0.931234	0.21702	0.586824	0.664633
g__Prevotellaceae_YAB2003_group	0.571701	0.0708943	0.498556	0.602099	0.470532	0.0753623	0.319139	0.255138	0.354148	0.512841	0.948402	0.762122	0.914093	0.0848688	0.931234	0.512841	0.226206	0.0512656	0.245265	0.378569	0.30791	0.245265	0.541936	0.21702
g__Saccharofermentans	0.648796	0.416775	0.403833	0.354148	0.512841	0.931234	0.931234	0.556737	0.182564	0.571701	0.879919	0.680598	0.199335	0.664633	0.571701	0.680598	0.0800194	0.617523	0.680598	0.982792	0.456801	0.648796	0.778725	0.586824
g__norank_o__Gastranaerophilales	0.896986	0.778725	0.948402	0.484452	0.862898	0.829024	0.664633	0.602099	0.0201855	0.648796	0.286123	0.778725	0.106252	0.443262	0.633091	0.0753623	0.982792	0.745609	1	0.762122	0.255138	0.745609	0.602099	0.456801
g__norank_f__p-251-o5	0.854155	0.323944	0.377698	0.390234	0.541214	0.90537	0.720555	0.586158	0.216147	0.563504	0.956919	0.648215	0.0381595	0.913943	0.422481	0.526563	0.244376	0.341372	0.563504	0.888252	0.854155	0.449189	0.720555	0.640335
g__Lachnospiraceae_ND3007_group	0.602099	0.035806	0.226206	0.696683	0.319139	0.182564	0.174519	0.100603	0.255138	0.296904	0.931234	0.354148	0.96559	0.226206	0.862898	0.470532	0.0548421	0.144586	0.199335	0.571701	0.0446093	0.541936	0.0951574	0.330589
g__norank_f__Bacteroidales_UCG-001	0.341372	0.86266	0.259267	0.648215	0.593787	0.497785	0.519302	0.409428	0.778346	0.469733	0.462837	0.483666	0.913943	0.307014	0.312602	0.150935	0.609158	0.879709	0.828728	0.948312	0.264344	0.93971	0.359293	0.680064
g__Selenomonas_1	0.571701	0.586824	0.0585895	0.712884	0.617523	0.470532	0.982792	0.896986	0.0153173	0.512841	0.896986	0.235621	0.151735	1	0.174519	0.729195	0.137658	0.948402	0.931234	0.879919	0.047856	0.265239	0.602099	0.812183
g__Prevotellaceae_NK3B31_group	0.319139	0.633091	0.0753623	0.0666119	0.245265	0.456801	0.443262	0.456801	0.0331699	0.602099	0.378569	0.0666119	0.0168315	0.556737	0.124455	0.829024	0.745609	0.729195	0.633091	0.354148	0.571701	0.106252	0.366251	0.633091
g__Prevotellaceae_UCG-004	0.456801	0.648796	0.0548421	0.100603	0.208063	0.366251	0.319139	0.378569	0.0331699	0.680598	0.527302	0.144586	0.0201855	0.275567	0.21702	0.696683	0.512841	0.633091	0.498556	0.366251	0.829024	0.144586	0.319139	0.512841
g__Ruminococcaceae_UCG-002	0.778725	0.778725	0.34226	0.174519	0.378569	0.762122	0.696683	0.96559	0.0220342	0.896986	0.812183	0.275567	0.0153173	0.745609	0.696683	0.845931	0.571701	0.914093	0.633091	0.527302	0.680598	0.118176	0.664633	0.879919
g__Ruminococcaceae_UCG-010	0.96559	0.151735	0.378569	0.896986	0.845931	0.391097	0.586824	0.556737	0.696683	1	0.484452	0.712884	0.745609	0.512841	0.226206	0.862898	0.330589	0.235621	0.21702	0.745609	0.286123	0.829024	0.512841	0.484452
g__norank_o__Mollicutes_RF39	0.21702	0.664633	0.696683	0.498556	0.226206	0.96559	0.862898	0.265239	0.429919	0.586824	0.896986	0.948402	0.296904	0.633091	0.366251	0.762122	0.541936	0.319139	0.829024	0.664633	0.931234	0.527302	0.319139	0.762122
g__Succinivibrio	0.931234	0.914093	0.527302	0.896986	0.556737	0.484452	0.680598	0.484452	0.21702	0.829024	0.199335	0.429919	0.829024	0.812183	0.914093	0.319139	0.712884	0.484452	0.680598	0.896986	0.862898	0.633091	0.862898	0.948402
g__Ruminococcaceae_UCG-014	0.456801	0.443262	0.378569	0.541936	0.296904	0.879919	0.556737	0.914093	0.112109	0.696683	0.762122	0.586824	0.633091	0.896986	0.498556	0.633091	0.633091	0.778725	0.712884	0.829024	0.914093	0.275567	0.931234	0.982792
g__unclassified_o__Bacteroidales	0.862898	0.845931	0.762122	0.30791	0.712884	0.914093	0.845931	0.862898	0.106252	0.378569	0.896986	0.680598	0.498556	0.982792	0.456801	0.586824	0.112109	0.745609	0.96559	0.729195	0.778725	0.586824	0.541936	0.680598
g__norank_f__Ruminococcaceae	0.795415	0.0708943	0.829024	0.778725	0.96559	0.696683	0.30791	0.199335	0.571701	0.829024	0.602099	0.931234	0.696683	0.286123	0.378569	0.602099	0.330589	0.208063	0.151735	0.982792	0.30791	0.862898	0.124455	0.470532
g__Eubacterium]_coprostanoligenes_group	0.845931	0.498556	0.208063	0.498556	0.391097	0.812183	0.982792	0.96559	0.512841	0.795415	0.151735	0.571701	0.617523	0.812183	0.275567	0.456801	0.456801	0.696683	0.403833	0.498556	0.429919	0.680598	0.354148	0.829024
g__norank_o__Bacteroidales	0.931234	0.586824	0.21702	0.403833	0.330589	0.948402	0.586824	0.429919	0.182564	0.745609	0.680598	0.265239	0.130948	0.829024	0.648796	0.845931	0.696683	0.96559	0.982792	0.931234	0.403833	0.443262	0.498556	0.931234
g__Ruminococcus_2	0.0490488	0.126919	0.00720175	0.133507	0.220708	0.165877	0.0353946	0.00532943	0.449189	0.108443	0.0490488	0.0340673	0.586158	0.00532943	0.0236773	0.0247	0.837188	0.0561672	0.225327	0.154586	0.922525	0.102705	0.0747563	0.0580535
g__norank_f__Lachnospiraceae	0.914093	0.602099	0.586824	0.366251	0.712884	0.729195	0.896986	0.151735	0.34226	0.862898	0.617523	0.896986	0.762122	0.30791	1	0.914093	0.0331699	0.795415	0.829024	0.879919	0.013906	0.512841	0.484452	0.762122
g__Lachnospiraceae_NK3A20_group	0.795063	0.96553	0.845664	0.365374	0.948312	0.879709	0.90537	0.455989	0.00807444	0.609158	0.811859	0.656129	0.455989	0.601454	0.90537	0.609158	0.140313	0.803451	0.680064	0.86266	0.476676	0.347291	0.811859	0.624676
g__norank_o__Rhodospirillales	0.0666119	0.182564	0.586824	0.124455	0.745609	0.416775	0.130948	0.0899137	0.106252	0.403833	0.571701	0.1667	0.255138	0.0385885	0.296904	0.484452	0.914093	0.124455	0.0415215	0.275567	0.879919	0.0899137	0.0220342	0.124455
g__Veillonellaceae_UCG-001	0.617523	0.729195	0.0548421	0.829024	0.914093	0.680598	0.829024	0.862898	0.174519	0.602099	0.633091	0.21702	0.330589	0.633091	0.378569	0.456801	0.416775	0.617523	0.931234	0.982792	0.470532	0.208063	0.680598	0.914093
g__Butyrivibrio_2	0.664076	0.244376	0.879709	0.429083	0.803451	0.982762	0.845664	0.435736	0.736944	0.541214	0.77002	0.795063	0.845664	0.93971	0.601454	0.854155	0.0123749	0.931114	0.680064	0.922525	0.0367585	0.786694	0.402978	0.820285
g__norank_f__Prevotellaceae	0.484452	0.0548421	0.012593	0.443262	0.118176	0.416775	0.100603	0.0331699	0.174519	0.330589	0.366251	0.0548421	0.366251	0.144586	0.456801	0.182564	0.174519	0.391097	0.34226	0.484452	0.047856	0.245265	0.0625115	0.354148
g__Eubacterium]_ruminantium_group	0.982792	0.541936	0.319139	0.354148	0.664633	0.896986	0.778725	0.633091	0.0753623	0.633091	0.931234	0.571701	0.190836	0.845931	0.21702	0.556737	0.296904	0.829024	0.602099	0.982792	0.862898	0.330589	0.795415	0.586824
g__norank_f__Clostridiales_vadinBB60_group	0.617523	0.286123	0.914093	0.296904	0.778725	0.586824	0.330589	0.443262	0.0385885	1	0.664633	0.586824	0.366251	0.330589	0.914093	0.862898	0.762122	0.275567	0.0899137	0.696683	0.712884	0.319139	0.0899137	0.498556
g__norank_f__Bacteroidales_BS11_gut_group	0.330589	0.696683	0.0899137	0.275567	0.319139	0.696683	0.512841	0.199335	0.948402	0.680598	0.0951574	0.130948	0.30791	0.541936	0.112109	0.30791	0.745609	0.729195	0.762122	0.498556	0.812183	0.403833	0.762122	0.633091
g__Ruminobacter	0.185824	0.359293	0.239528	0.913943	0.888252	0.974145	0.181721	0.0681501	0.244376	0.202808	0.0944845	0.307014	0.811859	0.105548	0.586158	0.00720175	0.837188	0.526563	0.519302	0.462837	0.548603	0.778346	0.377698	0.177675
g__unclassified_f__Lachnospiraceae	0.484452	0.416775	1	0.330589	0.745609	0.812183	0.527302	0.664633	0.124455	0.602099	0.403833	0.443262	0.762122	0.812183	0.914093	0.470532	0.275567	0.1667	0.30791	0.586824	0.106252	0.174519	0.96559	0.696683
